# Supplementary material for: Transcriptome analysis of hypoxic cancer cells uncovers intron retention in EIF2B5 as a mechanism to inhibit translation
Source: PLoS Biol. 2017 Sep 29;15(9):e2002623. doi: 10.1371/journal.pbio.2002623 (PMC5636171; doi:10.1371/journal.pbio.2002623)
Supplement: S1 Data — Includes raw data for Figs 1, 2, 3, 5, 6, and 7 and S1, S2, S3, S7, and S8 Figs. (XLSX) [file pbio.2002623.s009.xlsx]

## Sheet: Fig 1
Fig 1A						Fig 1B-D
gene	Nx_FPKM	Hx_FPKM	log2FC			event_name	event_type	gene_name	description	normoxia_posterior_mean	normoxia_ci_low	normoxia_ci_high	hypoxia_posterior_mean	hypoxia_ci_low	hypoxia_ci_high	deltaPsi(Hx-Nx)	bayes_factor
CEBPG	34.0264	24.5776	-0.46931			23457@uc001udr.2@uc001udm.2uc001udo.2uc009zxr.1uc001udp.1	ALE	ABCB9	ATP-binding cassette, sub-family B (MDR/TAP), member 9 [Source:HGNC Symbol;Acc:50]	0.78	0.73	0.82	0.88	0.85	0.9	0.1	61.9
CEBPZ	129.172	83.9028	-0.622503			10057@uc003fmh.1@uc003fmf.1uc010hxl.1uc003fmg.1	ALE	ABCC5	ATP-binding cassette, sub-family C (CFTR/MRP), member 5 [Source:HGNC Symbol;Acc:56]	0.24	0.23	0.25	0.35	0.33	0.36	0.11	1000000000000
CELF5	0.0577633	0.143444	1.31226			10057@uc010hxn.1@uc003fmf.1uc010hxl.1uc003fmg.1	ALE	ABCC5	ATP-binding cassette, sub-family C (CFTR/MRP), member 5 [Source:HGNC Symbol;Acc:56]	0.23	0.22	0.24	0.33	0.32	0.34	0.1	1000000000000
CPEB4	1.69557	3.03749	0.841109			55975@uc003svp.2uc003svq.2@uc003svr.2uc003svs.2uc003svt.1	ALE	AK3P3	adenylate kinase 3 pseudogene 3 [Source:HGNC Symbol;Acc:39062]	0.8	0.79	0.81	0.7	0.69	0.71	-0.1	1000000000000
DAZAP1	38.7476	28.4504	-0.445658			123096@uc010avw.1@uc010avv.1uc001yha.1uc001yhb.1	ALE	AL157871.2		0.53	0.49	0.57	0.42	0.4	0.44	-0.11	355128
DDX23	46.473	34.4441	-0.432136			23141@uc001uky.2@uc009zyw.1uc001ukx.2	ALE	ANKLE2	ankyrin repeat and LEM domain containing 2 [Source:HGNC Symbol;Acc:29101]	0.43	0.37	0.52	0.74	0.65	0.82	0.31	1000000000000
DHX35	12.7113	8.41363	-0.595311			29123@uc002fnf.1uc002fng.1@uc002fnd.1	ALE	ANKRD11	ankyrin repeat domain 11 [Source:HGNC Symbol;Acc:21316]	0.9	0.88	0.92	0.8	0.77	0.82	-0.1	1000000000000
ELAVL1	16.224	9.2109	-0.816716			29123@uc002fnf.1uc002fng.1@uc002fna.1	ALE	ANKRD11	ankyrin repeat domain 11 [Source:HGNC Symbol;Acc:21316]	0.31	0.24	0.39	0.15	0.1	0.2	-0.16	372.42
FAM50A	10.8941	6.22349	-0.807751			200316@uc003awv.1@uc003aww.1	ALE	APOBEC3F	apolipoprotein B mRNA editing enzyme, catalytic polypeptide-like 3F [Source:HGNC Symbol;Acc:17356]	0.79	0.77	0.81	0.61	0.58	0.64	-0.18	1000000000000
HNRNPAB	194.161	117.017	-0.730535			57492@uc003qqq.1@uc010kjl.1	ALE	ARID1B	AT rich interactive domain 1B (SWI1-like) [Source:HGNC Symbol;Acc:18040]	0.42	0.39	0.47	0.56	0.52	0.6	0.14	714757
HNRNPC	428.362	347.433	-0.302096			414@uc004crb.2@uc004cqy.1	ALE	ARSD	arylsulfatase D [Source:HGNC Symbol;Acc:717]	0.77	0.71	0.82	0.91	0.88	0.94	0.14	8920060
HNRNPF	235.362	163.658	-0.524197			11016@uc001sea.2uc001seb.2@uc001sdy.1uc001sdz.1	ALE	ATF7	activating transcription factor 7 [Source:HGNC Symbol;Acc:792]	0.14	0.12	0.16	0.24	0.21	0.26	0.1	1000000000000
HNRNPR	230.435	147.9	-0.639738			55729@uc001rbu.2@uc001rbv.1	ALE	ATF7IP	activating transcription factor 7 interacting protein [Source:HGNC Symbol;Acc:20092]	0.4	0.35	0.44	0.24	0.19	0.3	-0.16	66.36
NHP2L1	52.5194	35.3338	-0.571802			89849@uc001otc.1@uc009ytj.1	ALE	ATG16L2	autophagy related 16-like 2 (S. cerevisiae) [Source:HGNC Symbol;Acc:25464]	0.08	0.06	0.11	0.31	0.28	0.34	0.23	1000000000000
NOSIP	5.41126	2.63001	-1.0409			493@uc009xaq.1@uc001gzv.1uc001gzw.1uc001gzx.1uc009xar.1	ALE	ATP2B4	ATPase, Ca++ transporting, plasma membrane 4 [Source:HGNC Symbol;Acc:817]	0.27	0.21	0.33	0.09	0.07	0.12	-0.18	641000000000
PABPC4	43.2374	32.2713	-0.422028			6311@uc001tsm.1@uc001tsl.1	ALE	ATXN2; AC002395		0.36	0.34	0.39	0.52	0.49	0.56	0.16	1000000000000
PCBP3	0.0699314	0.194831	1.47821			6311@uc001tsm.1@uc001tsg.1uc001tsh.1uc001tsi.1uc001tsj.1	ALE	ATXN2; AC002395		0.69	0.66	0.72	0.83	0.81	0.85	0.14	1000000000000
PHF5A	124.482	67.8669	-0.875157			10458@uc002jza.1uc002jzb.1uc002jzc.1@uc002jzg.1	ALE	BAIAP2	BAI1-associated protein 2 [Source:HGNC Symbol;Acc:947]	0.69	0.64	0.75	0.55	0.5	0.6	-0.14	71.1
PPIH	113.974	78.9822	-0.529105			636@uc001rkw.1@uc001rkv.1	ALE	BICD1	bicaudal D homolog 1 (Drosophila) [Source:HGNC Symbol;Acc:1049]	0.66	0.61	0.71	0.51	0.46	0.56	-0.15	334.86
PPRC1	4.21271	1.94131	-1.11772			636@uc001rkw.1@uc001rku.1	ALE	BICD1	bicaudal D homolog 1 (Drosophila) [Source:HGNC Symbol;Acc:1049]	0.63	0.58	0.68	0.48	0.43	0.53	-0.15	143.71
PRPF3	36.9098	24.5171	-0.590216			55589@uc003hlj.1uc003hll.1@uc003hlk.1	ALE	BMP2K; RN7SL127P	RNA, 7SL, cytoplasmic 127, pseudogene [Source:HGNC Symbol;Acc:46143]	0.56	0.54	0.58	0.44	0.42	0.46	-0.12	1000000000000
PRPF31	15.0677	10.1675	-0.567494			2186@uc002jgh.2@uc002jge.1uc002jgf.1uc002jgg.1	ALE	BPTF	bromodomain PHD finger transcription factor [Source:HGNC Symbol;Acc:3581]	0.46	0.41	0.51	0.27	0.23	0.32	-0.19	13279100
PRPF4	52.9796	29.8147	-0.829413			54014@uc002yxm.1@uc010goc.1uc002yxk.1	ALE	BRWD1-IT1	BRWD1 intronic transcript 1 (non-protein coding) [Source:HGNC Symbol;Acc:41920]	0.42	0.42	0.43	0.58	0.57	0.58	0.16	1000000000000
PRPF8	20.1027	28.8919	0.523276			54014@uc002yxm.1@uc002yxl.1	ALE	BRWD1-IT1	BRWD1 intronic transcript 1 (non-protein coding) [Source:HGNC Symbol;Acc:41920]	0.52	0.51	0.52	0.64	0.64	0.65	0.12	1000000000000
RBM28	19.4329	11.4859	-0.758637			56946@uc001oxj.2@uc001oxo.1	ALE	C11orf30	chromosome 11 open reading frame 30 [Source:HGNC Symbol;Acc:18071]	0.76	0.74	0.79	0.66	0.64	0.69	-0.1	1000000000000
RBM3	41.4117	17.4609	-1.24591			56946@uc001oxj.2@uc001oxl.1uc001oxm.1uc001oxn.1uc001oxp.1	ALE	C11orf30	chromosome 11 open reading frame 30 [Source:HGNC Symbol;Acc:18071]	0.62	0.6	0.64	0.49	0.47	0.51	-0.13	1000000000000
RBMS1	33.1993	24.119	-0.460983			140688@uc002wxv.2@uc002wxu.2uc010gec.1	ALE	C20orf112	chromosome 20 open reading frame 112 [Source:HGNC Symbol;Acc:16106]	0.2	0.17	0.23	0.33	0.29	0.37	0.13	41723.8
RBMX	229.833	167.751	-0.454265			51149@uc003mla.1uc003mlc.1uc003mlb.1@uc003mky.1	ALE	C5orf45	chromosome 5 open reading frame 45 [Source:HGNC Symbol;Acc:30817]	0.75	0.74	0.76	0.65	0.65	0.66	-0.1	1000000000000
SAMD4A	6.82258	18.8139	1.46341			79800@uc002uzm.2uc002uzn.2@uc002uzo.2uc002uzp.2	ALE	CARF	calcium responsive transcription factor [Source:HGNC Symbol;Acc:14435]	0.21	0.19	0.25	0.11	0.09	0.14	-0.1	311036000
SF3A3	114.369	64.1757	-0.833597			283234@uc001nzz.1@uc001oab.1	ALE	CCDC88B	coiled-coil domain containing 88B [Source:HGNC Symbol;Acc:26757]	0.41	0.34	0.48	0.63	0.58	0.67	0.22	15539200
SF3B5	22.9729	15.3855	-0.578362			283234@uc001nzz.1@uc001nzy.1uc001oaa.1uc001oac.1	ALE	CCDC88B	coiled-coil domain containing 88B [Source:HGNC Symbol;Acc:26757]	0.28	0.21	0.36	0.46	0.39	0.53	0.18	28.51
SFPQ	139.053	96.3175	-0.529765			8556@uc009wec.1@uc001dtf.2uc009wed.1	ALE	CDC14A	cell division cycle 14A [Source:HGNC Symbol;Acc:1718]	0.13	0.09	0.18	0.29	0.24	0.35	0.16	2766.49
SMU1	25.9875	19.0447	-0.448428			8558@uc010cip.1@uc002fog.2uc002fod.1	ALE	CDK10	cyclin-dependent kinase 10 [Source:HGNC Symbol;Acc:1770]	0.53	0.49	0.57	0.65	0.61	0.68	0.12	27098.9
SNRNP200	15.4019	20.128	0.386095			8558@uc010cip.1@uc010cio.1uc002foh.2uc002fof.1uc002foe.1	ALE	CDK10	cyclin-dependent kinase 10 [Source:HGNC Symbol;Acc:1770]	0.59	0.55	0.63	0.7	0.67	0.73	0.11	474.21
SNRNP40	124.957	89.3315	-0.484191			65061@uc010fto.1@uc002uyt.2	ALE	CDK15	cyclin-dependent kinase 15 [Source:HGNC Symbol;Acc:14434]	0.07	0.03	0.13	0.38	0.26	0.52	0.31	1544930
SNRPB2	145.139	107.761	-0.4296			65061@uc010fto.1@uc002uys.2uc010ftn.1	ALE	CDK15	cyclin-dependent kinase 15 [Source:HGNC Symbol;Acc:14434]	0.08	0.04	0.14	0.39	0.26	0.53	0.31	29646
SNRPC	98.2356	69.8205	-0.492595			80254@uc003eqp.1@uc003eqm.1	ALE	CEP63	centrosomal protein 63kDa [Source:HGNC Symbol;Acc:25815]	0.23	0.16	0.31	0.58	0.41	0.76	0.35	195.14
SRSF1	221.81	119.832	-0.888311			80254@uc003eql.1uc003eqn.1uc003eqo.1@uc003eqm.1	ALE	CEP63	centrosomal protein 63kDa [Source:HGNC Symbol;Acc:25815]	0.46	0.35	0.56	0.78	0.65	0.9	0.32	243.98
SRSF10	146.063	104.914	-0.477384			1106@uc002bsn.1@uc002bsp.1	ALE	CHD2	chromodomain helicase DNA binding protein 2 [Source:HGNC Symbol;Acc:1917]	0.73	0.72	0.75	0.6	0.58	0.62	-0.13	1000000000000
SRSF2	216.001	150.892	-0.517522			54875@uc003zmx.2@uc003zmz.2	ALE	CNTLN	centlein, centrosomal protein [Source:HGNC Symbol;Acc:23432]	0.89	0.87	0.91	0.79	0.76	0.82	-0.1	1000000000000
SRSF3	248.74	152.416	-0.706624			54875@uc003zmx.2@uc010mio.1	ALE	CNTLN	centlein, centrosomal protein [Source:HGNC Symbol;Acc:23432]	0.4	0.39	0.42	0.29	0.28	0.31	-0.11	1000000000000
SRSF6	60.452	33.4594	-0.853378			54875@uc003zmx.2@uc003zmy.1	ALE	CNTLN	centlein, centrosomal protein [Source:HGNC Symbol;Acc:23432]	0.38	0.37	0.4	0.27	0.26	0.29	-0.11	1000000000000
SRSF7	106.175	59.3465	-0.839209			53942@uc009ywv.1@uc001pfz.2	ALE	CNTN5	contactin 5 [Source:HGNC Symbol;Acc:2175]	0.16	0.1	0.22	0.31	0.25	0.37	0.15	34.64
TET1	0.566869	0.98297	0.794132			1375@uc003bmt.1uc00130.uc003bmp.1	ALE	CPT1B	carnitine palmitoyltransferase 1B (muscle) [Source:HGNC Symbol;Acc:2329]	0.34	0.29	0.39	0.47	0.43	0.51	0.13	92.43
TRA2B	92.8034	51.9735	-0.836401			1375@uc003bmt.1uc003bmu.1uc003bmv.1@uc003bmm.1uc003bmn.1	ALE	CPT1B	carnitine palmitoyltransferase 1B (muscle) [Source:HGNC Symbol;Acc:2329]	0.12	0.1	0.15	0.23	0.2	0.26	0.11	1000000000000
						64764@uc003vty.2@uc003vtv.1uc003vtw.1	ALE	CREB3L2	cAMP responsive element binding protein 3-like 2 [Source:HGNC Symbol;Acc:23720]	0.27	0.23	0.31	0.42	0.37	0.47	0.15	261.18
						1454@uc003avp.1@uc003avm.1	ALE	CSNK1E	casein kinase 1, epsilon [Source:HGNC Symbol;Acc:2453]	0.57	0.55	0.6	0.71	0.69	0.73	0.14	1000000000000
						1454@uc003avp.1@uc003avj.1uc003avk.1	ALE	CSNK1E	casein kinase 1, epsilon [Source:HGNC Symbol;Acc:2453]	0.59	0.57	0.6	0.72	0.7	0.73	0.13	1000000000000
						1454@uc003avq.1@uc003avj.1uc003avk.1	ALE	CSNK1E	casein kinase 1, epsilon [Source:HGNC Symbol;Acc:2453]	0.61	0.6	0.62	0.73	0.72	0.74	0.12	1000000000000
						1454@uc003avq.1@uc003avm.1	ALE	CSNK1E	casein kinase 1, epsilon [Source:HGNC Symbol;Acc:2453]	0.6	0.58	0.62	0.72	0.71	0.74	0.12	1000000000000
						51503@uc009ywl.1@uc001pfd.2	ALE	CWC15	CWC15 spliceosome-associated protein homolog (S. cerevisiae) [Source:HGNC Symbol;Acc:26939]	0.8	0.79	0.81	0.65	0.64	0.66	-0.15	1000000000000
						1535@uc002fle.1@uc010chx.1	ALE	CYBA	cytochrome b-245, alpha polypeptide [Source:HGNC Symbol;Acc:2577]	0.1	0.03	0.18	0.35	0.25	0.44	0.25	870.46
						1535@uc010chx.1@uc002fld.1	ALE	CYBA	cytochrome b-245, alpha polypeptide [Source:HGNC Symbol;Acc:2577]	0.91	0.83	0.97	0.67	0.57	0.76	-0.24	1593.64
						64794@uc004cbr.1@uc004cbq.1uc010mzu.1	ALE	DDX31	DEAD (Asp-Glu-Ala-Asp) box polypeptide 31 [Source:HGNC Symbol;Acc:16715]	0.9	0.88	0.92	0.79	0.76	0.81	-0.11	1000000000000
						8653@uc010nwv.1@uc004fsu.1uc004fsv.2uc010nww.1	ALE	DDX3Y	DEAD (Asp-Glu-Ala-Asp) box helicase 3, Y-linked [Source:HGNC Symbol;Acc:2699]	0.19	0.18	0.21	0.31	0.29	0.32	0.12	1000000000000
						11083@uc002ydv.1uc002ydw.1uc002ydx.1@uc002ydt.1uc002ydu.1	ALE	DIDO1	death inducer-obliterator 1 [Source:HGNC Symbol;Acc:2680]	0.18	0.18	0.19	0.29	0.28	0.3	0.11	1000000000000
						11083@uc002ydv.1uc002ydw.1uc002ydx.1@uc002ydr.1uc002yds.1	ALE	DIDO1	death inducer-obliterator 1 [Source:HGNC Symbol;Acc:2680]	0.24	0.24	0.25	0.34	0.33	0.35	0.1	1000000000000
						957@uc001xpj.1@uc001xpi.2	ALE	ENTPD5	ectonucleoside triphosphate diphosphohydrolase 5 [Source:HGNC Symbol;Acc:3367]	0.33	0.31	0.35	0.44	0.42	0.45	0.11	1000000000000
						58513@uc002neb.1uc002nec.1@uc002ndx.1	ALE	EPS15L	RNA, 7SL, cytoplasmic 844, pseudogene [Source:HGNC Symbol;Acc:46860]	0.11	0.06	0.18	0.31	0.23	0.4	0.2	140.7
						2071@uc010fly.1@uc010flx.1	ALE	ERCC3	excision repair cross-complementing rodent repair deficiency, complementation group 3 [Source:HGNC Symbol;Acc:3435]	0.63	0.61	0.66	0.52	0.49	0.55	-0.11	752000000000
						51513@uc003omb.1uc02553.uc003oma.1	ALE	ETV7	ets variant 7 [Source:HGNC Symbol;Acc:18160]	0.51	0.48	0.54	0.33	0.29	0.37	-0.18	1000000000000
						54954@uc004dta.2@uc004dsz.2	ALE	FAM120C	family with sequence similarity 120C [Source:HGNC Symbol;Acc:16949]	0.34	0.31	0.37	0.21	0.19	0.22	-0.13	1000000000000
						10144@uc003hsi.2uc037.uc003hsf.1	ALE	FAM13A	family with sequence similarity 13, member A [Source:HGNC Symbol;Acc:19367]	0.49	0.48	0.51	0.88	0.87	0.89	0.39	1000000000000
						285527@uc003gym.1@uc003gyl.1	ALE	FRYL	FRY-like [Source:HGNC Symbol;Acc:29127]	0.47	0.43	0.5	0.61	0.59	0.63	0.14	1000000000000
						2595@uc001zph.2@uc001zpi.1	ALE	GANC		0.59	0.55	0.62	0.69	0.66	0.72	0.1	702.71
						81577@uc010cen.1@uc002eub.1uc002euc.1	ALE	GFOD2	glucose-fructose oxidoreductase domain containing 2 [Source:HGNC Symbol;Acc:28159]	0.23	0.21	0.25	0.33	0.31	0.36	0.1	1000000000000
						2686@uc002xba.1@uc002xay.1	ALE	GGT7	gamma-glutamyltransferase 7 [Source:HGNC Symbol;Acc:4259]	0.64	0.58	0.69	0.75	0.72	0.78	0.11	47.75
						55668@uc001xsj.1uc001xsk.1@uc001xsh.1uc001xsi.1	ALE	GPATCH2L	G patch domain containing 2-like [Source:HGNC Symbol;Acc:20210]	0.36	0.35	0.37	0.25	0.24	0.25	-0.11	1000000000000
						728340@uc003kay.1@uc003kax.1	ALE	GTF2H2	general transcription factor IIH, polypeptide 2, 44kDa [Source:HGNC Symbol;Acc:4656]	0.18	0.17	0.19	0.29	0.28	0.31	0.11	1000000000000
						728340@uc003jww.1@uc003jze.1	ALE	GTF2H2C; RP11-848G14.5		0.6	0.57	0.62	0.5	0.47	0.52	-0.1	1000000000000
						55869@uc004eav.2@uc004eau.1	ALE	HDAC8; RNU2-68P	RNA, U2 small nuclear 68, pseudogene [Source:HGNC Symbol;Acc:48561]	0.5	0.48	0.52	0.61	0.59	0.62	0.11	1000000000000
						283450@uc001ttr.1@uc009zwc.1	ALE	HECTD4	HECT domain containing E3 ubiquitin protein ligase 4 [Source:HGNC Symbol;Acc:26611]	0.62	0.58	0.67	0.77	0.73	0.81	0.15	13216100
						283450@uc001tts.2@uc001ttr.1	ALE	HECTD4	HECT domain containing E3 ubiquitin protein ligase 4 [Source:HGNC Symbol;Acc:26611]	0.41	0.35	0.46	0.26	0.21	0.31	-0.15	477.47
						23072@uc003tie.1@uc003tid.1	ALE	HECW1	HECT, C2 and WW domain containing E3 ubiquitin protein ligase 1 [Source:HGNC Symbol;Acc:22195]	0.85	0.58	0.98	0.28	0.12	0.51	-0.57	71.82
						9931@uc010der.1@uc002jfx.2	ALE	HELZ	helicase with zinc finger [Source:HGNC Symbol;Acc:16878]	0.61	0.58	0.64	0.8	0.77	0.82	0.19	1000000000000
						9931@uc010des.1@uc010der.1	ALE	HELZ	helicase with zinc finger [Source:HGNC Symbol;Acc:16878]	0.81	0.76	0.85	0.59	0.54	0.64	-0.22	1000000000000
						3106@uc010jso.1@uc003ntf.2	ALE	HLA-C	major histocompatibility complex, class I, C [Source:HGNC Symbol;Acc:4933]	0.42	0.29	0.54	0.17	0.1	0.24	-0.25	29.07
						54511@uc003pcp.1@uc003pcn.1uc003pco.1uc010jzx.1	ALE	HMGCLL1	3-hydroxymethyl-3-methylglutaryl-CoA lyase-like 1 [Source:HGNC Symbol;Acc:21359]	0.42	0.36	0.48	0.56	0.52	0.59	0.14	91.15
						29911@uc002mva.2@uc002muy.2uc002muz.2	ALE	HOOK2	hook microtubule-tethering protein 2 [Source:HGNC Symbol;Acc:19885]	0.6	0.57	0.63	0.46	0.43	0.49	-0.14	1000000000000
						50809@uc001beb.1@uc001bea.1	ALE	HP1BP3	heterochromatin protein 1, binding protein 3 [Source:HGNC Symbol;Acc:24973]	0.25	0.24	0.26	0.15	0.14	0.15	-0.1	1000000000000
						50809@uc001beb.1@uc001bdy.1	ALE	HP1BP3	heterochromatin protein 1, binding protein 3 [Source:HGNC Symbol;Acc:24973]	0.59	0.58	0.61	0.48	0.46	0.49	-0.11	1000000000000
						3257@uc001kpl.1@uc009xvz.1uc001kpi.1	ALE	HPS1	Hermansky-Pudlak syndrome 1 [Source:HGNC Symbol;Acc:5163]	0.34	0.32	0.37	0.46	0.44	0.49	0.12	1000000000000
						3257@uc001kpl.1@uc001kpj.1uc001kpk.1	ALE	HPS1	Hermansky-Pudlak syndrome 1 [Source:HGNC Symbol;Acc:5163]	0.38	0.36	0.41	0.49	0.46	0.51	0.11	192226000
						112752@uc010asl.1@uc010asm.1uc001xsg.2	ALE	IFT43	intraflagellar transport 43 homolog (Chlamydomonas) [Source:HGNC Symbol;Acc:29669]	0.15	0.09	0.23	0.36	0.29	0.42	0.21	128.95
						112752@uc001xse.2@uc010asl.1	ALE	IFT43	intraflagellar transport 43 homolog (Chlamydomonas) [Source:HGNC Symbol;Acc:29669]	0.41	0.28	0.55	0.17	0.13	0.22	-0.24	104.31
						8100@uc001unk.2@uc001unh.1uc001uni.1uc001unj.1	ALE	IFT88	intraflagellar transport 88 homolog (Chlamydomonas) [Source:HGNC Symbol;Acc:20606]	0.37	0.34	0.41	0.25	0.23	0.28	-0.12	5573690000
						440350@uc002dqq.1@uc002dpe.1	ALE	IL27	interleukin 27 [Source:HGNC Symbol;Acc:19157]	0.73	0.66	0.8	0.54	0.45	0.62	-0.19	23.36
						133396@uc003jqk.2@uc003jqm.2uc003jqn.2	ALE	IL31RA	interleukin 31 receptor A [Source:HGNC Symbol;Acc:18969]	0.3	0.26	0.35	0.19	0.17	0.22	-0.11	92.35
						3652@uc001cot.1uc001cou.1@uc001cos.2	ALE	IPP		0.6	0.54	0.66	0.42	0.35	0.5	-0.18	25.92
						57158@uc002xlj.1@uc002xli.1	ALE	JPH2	junctophilin 2 [Source:HGNC Symbol;Acc:14202]	0.59	0.58	0.6	0.45	0.44	0.47	-0.14	1000000000000
						3755@uc002xwb.2@uc002xwa.2	ALE	KCNG1	?	0.52	0.48	0.56	0.66	0.62	0.69	0.14	163052
						3823@uc009zhl.1@uc001qyi.1uc001qyj.1	ALE	KLRC3	killer cell lectin-like receptor subfamily C, member 3 [Source:HGNC Symbol;Acc:6376]	0.89	0.85	0.92	0.76	0.7	0.81	-0.13	69.72
						3920@uc010nqp.1@uc004est.2	ALE	LAMP2	lysosomal-associated membrane protein 2 [Source:HGNC Symbol;Acc:6501]	0.25	0.25	0.26	0.35	0.34	0.35	0.1	1000000000000
						55132@uc003ify.2@uc003ifz.1	ALE	LARP1B	La ribonucleoprotein domain family, member 1B [Source:HGNC Symbol;Acc:24704]	0.55	0.53	0.57	0.44	0.42	0.46	-0.11	1000000000000
						55132@uc003ifx.1@uc003iga.1uc003igf.1	ALE	LARP1B; FOSL1P1	FOS-like antigen 1 pseudogene 1 [Source:HGNC Symbol;Acc:44055]	0.73	0.72	0.75	0.63	0.61	0.64	-0.1	1000000000000
						55716@uc009zle.1@uc001rth.2uc001rtg.2uc001rti.2	ALE	LMBR1L	limb development membrane protein 1-like [Source:HGNC Symbol;Acc:18268]	0.83	0.8	0.87	0.72	0.69	0.76	-0.11	429.39
						23143@uc010acp.1@uc001vbj.1uc001vbk.1	ALE	LRCH1	leucine-rich repeats and calponin homology (CH) domain containing 1 [Source:HGNC Symbol;Acc:20309]	0.86	0.82	0.89	0.72	0.66	0.76	-0.14	22208700
						220074@uc001orr.1@uc001ors.2	ALE	LRTOMT; snoU13	Small nucleolar RNA U13 [Source:RFAM;Acc:RF01210]	0.48	0.46	0.5	0.59	0.57	0.6	0.11	1000000000000
						55692@uc010bqq.1@uc002cge.1	ALE	LUC7L	LUC7-like (S. cerevisiae) [Source:HGNC Symbol;Acc:6723]	0.67	0.65	0.68	0.57	0.56	0.59	-0.1	1000000000000
						1130@uc001hxn.1@uc009xga.1	ALE	LYST		0.7	0.66	0.74	0.84	0.82	0.86	0.14	1000000000000
						1130@uc001hxl.1@uc009xga.1	ALE	LYST	lysosomal trafficking regulator [Source:HGNC Symbol;Acc:1968]	0.46	0.41	0.5	0.62	0.59	0.65	0.16	42382100
						1130@uc009xga.1@uc001hxi.1uc001hxj.1	ALE	LYST	lysosomal trafficking regulator [Source:HGNC Symbol;Acc:1968]	0.61	0.58	0.64	0.45	0.43	0.47	-0.16	1000000000000
						4134@uc003cse.1@uc003crw.1uc003crx.1uc003cry.1uc003csb.1	ALE	MAP4	microtubule-associated protein 4 [Source:HGNC Symbol;Acc:6862]	0.75	0.71	0.79	0.88	0.86	0.91	0.13	1000000000000
						4134@uc003cse.1@uc003csa.2uc003csc.2	ALE	MAP4	microtubule-associated protein 4 [Source:HGNC Symbol;Acc:6862]	0.76	0.72	0.8	0.89	0.86	0.91	0.13	1000000000000
						4134@uc003csf.2@uc003cse.1	ALE	MAP4	microtubule-associated protein 4 [Source:HGNC Symbol;Acc:6862]	0.42	0.37	0.48	0.24	0.19	0.28	-0.18	3954540
						55784@uc002btg.2uc002bth.2@uc002btk.2	ALE	MCTP2	multiple C2 domains, transmembrane 2 [Source:HGNC Symbol;Acc:25636]	0.49	0.47	0.52	0.59	0.57	0.62	0.1	8772530000
						116931@uc003eyn.2uc003eyo.2@uc003eyp.1	ALE	MED12L		0.31	0.15	0.48	0.71	0.62	0.79	0.4	1816.44
						131965@uc003bzt.1@uc003bzs.1	ALE	METTL6	methyltransferase like 6 [Source:HGNC Symbol;Acc:28343]	0.82	0.79	0.84	0.72	0.69	0.75	-0.1	47091800
						79083@uc010fyt.1@uc01684.uc010fyu.1	ALE	MLPH	melanophilin [Source:HGNC Symbol;Acc:29643]	0.29	0.24	0.35	0.56	0.53	0.6	0.27	1000000000000
						58538@uc002uyn.2@uc002uym.1	ALE	MPP4	membrane protein, palmitoylated 4 (MAGUK p55 subfamily member 4) [Source:HGNC Symbol;Acc:13680]	0.77	0.38	0.99	0.13	0.01	0.33	-0.64	45.62
						339287@uc002huc.2@uc002hua.2uc002hub.1uc002hud.1	ALE	MSL1	male-specific lethal 1 homolog (Drosophila) [Source:HGNC Symbol;Acc:27905]	0.58	0.57	0.59	0.45	0.44	0.45	-0.13	1000000000000
						8776@uc004feg.1@uc004fei.1	ALE	MTMR1	myotubularin related protein 1 [Source:HGNC Symbol;Acc:7449]	0.57	0.52	0.62	0.43	0.38	0.49	-0.14	37.05
						4582@uc001fiw.1@uc009wqe.1	ALE	MUC1	mucin 1, cell surface associated [Source:HGNC Symbol;Acc:7508]	0.39	0.15	0.66	0.83	0.74	0.9	0.44	67.18
						4582@uc001fiv.1@uc009wqe.1	ALE	MUC1	mucin 1, cell surface associated [Source:HGNC Symbol;Acc:7508]	0.29	0.1	0.5	0.68	0.6	0.76	0.39	51.55
						4651@uc003jfv.2@uc010itx.1uc003jft.2	ALE	MYO10	myosin X [Source:HGNC Symbol;Acc:7593]	0.56	0.54	0.58	0.71	0.69	0.73	0.15	1000000000000
						4647@uc009yur.1@uc001oyb.2uc001oyc.2	ALE	MYO7A	myosin VIIA [Source:HGNC Symbol;Acc:7606]	0.69	0.6	0.76	0.49	0.4	0.56	-0.2	69.11
						54820@uc002ddu.1@uc002dds.1	ALE	NDE1	nudE neurodevelopment protein 1 [Source:HGNC Symbol;Acc:17619]	0.29	0.24	0.34	0.46	0.41	0.51	0.17	29889.6
						11188@uc003dec.1@uc003ded.2uc003dee.2uc003deh.2	ALE	NISCH	nischarin [Source:HGNC Symbol;Acc:18006]	0.77	0.74	0.79	0.67	0.65	0.69	-0.1	1000000000000
						4853@uc009who.1@uc001eim.2	ALE	NOTCH2	notch 2 [Source:HGNC Symbol;Acc:7882]	0.31	0.28	0.34	0.18	0.16	0.2	-0.13	1000000000000
						440350@uc002dqw.1@uc010byk.1	ALE	NPIPB9	nuclear pore complex interacting protein family, member B9 [Source:HGNC Symbol;Acc:41987]	0.45	0.41	0.49	0.31	0.28	0.35	-0.14	2944850000
						4915@uc004anw.1uc004anx.1uc004aoc.1@uc004anz.1uc004aoa.1	ALE	NTRK2	neurotrophic tyrosine kinase, receptor, type 2 [Source:HGNC Symbol;Acc:8032]	0.21	0.17	0.25	0.41	0.36	0.46	0.2	1000000000000
						23225@uc003bxw.2uc003bxx.2@uc003bxv.1	ALE	NUP210	nucleoporin 210kDa [Source:HGNC Symbol;Acc:30052]	0.74	0.69	0.79	0.86	0.83	0.89	0.12	69396.7
						8021@uc010mzf.1@uc010mzh.1uc010mzi.1	ALE	NUP214	nucleoporin 214kDa [Source:HGNC Symbol;Acc:8064]	0.26	0.2	0.31	0.11	0.07	0.15	-0.15	69313900
						4928@uc001lyj.1uc001lyk.1@uc001lyg.1uc001lyh.1uc001lyi.1	ALE	NUP98	nucleoporin 98kDa [Source:HGNC Symbol;Acc:8068]	0.5	0.49	0.51	0.68	0.67	0.68	0.18	1000000000000
						4940@uc001tue.2@uc001tuf.2	ALE	OAS3	2'-5'-oligoadenylate synthetase 3, 100kDa [Source:HGNC Symbol;Acc:8088]	0.24	0.22	0.26	0.34	0.31	0.35	0.1	1000000000000
						4940@uc001tuf.2@uc001tug.1	ALE	OAS3	2'-5'-oligoadenylate synthetase 3, 100kDa [Source:HGNC Symbol;Acc:8088]	0.2	0.19	0.2	0.1	0.1	0.1	-0.1	1000000000000
						84033@uc001hso.2@uc001hsn.1uc009xfa.1	ALE	OBSCN	obscurin, cytoskeletal calmodulin and titin-interacting RhoGEF [Source:HGNC Symbol;Acc:15719]	0.85	0.72	0.94	0.46	0.38	0.54	-0.39	4246420000
						84033@uc001hsp.1@uc001hsn.1uc009xfa.1	ALE	OBSCN	obscurin, cytoskeletal calmodulin and titin-interacting RhoGEF [Source:HGNC Symbol;Acc:15719]	0.93	0.87	0.97	0.49	0.42	0.57	-0.44	1000000000000
						5001@uc003vcd.1@uc003vcc.1	ALE	ORC5	origin recognition complex, subunit 5 [Source:HGNC Symbol;Acc:8491]	0.66	0.63	0.69	0.55	0.5	0.59	-0.11	394658
						127700@uc001car.1@uc001cap.1uc001caq.1	ALE	OSCP1; SNORA63	Small nucleolar RNA SNORA63 [Source:RFAM;Acc:RF00092]	0.15	0.11	0.18	0.25	0.21	0.29	0.1	29.75
						56099@uc003lkm.1@uc0992.uc003lla.1	ALE	PCDHGB8P	protocadherin gamma subfamily B, 8 pseudogene [Source:HGNC Symbol;Acc:8715]	0.04	0.04	0.05	0.14	0.13	0.15	0.1	1000000000000
						51585@uc001ozy.2@uc001ozx.2	ALE	PCF11; RP11-727A23.4		0.46	0.45	0.46	0.59	0.58	0.6	0.13	1000000000000
						5046@uc002bxg.1@uc002bxc.1uc002bxd.1	ALE	PCSK6	proprotein convertase subtilisin/kexin type 6 [Source:HGNC Symbol;Acc:8569]	0.64	0.58	0.69	0.79	0.75	0.84	0.15	163.04
						5134@uc003qya.1uc003qyb.1@uc003qxx.1	ALE	PDCD2	programmed cell death 2 [Source:HGNC Symbol;Acc:8762]	0.63	0.6	0.65	0.52	0.49	0.55	-0.11	5591.8
						57107@uc003prv.2@uc003prt.2	ALE	PDSS2; AL591516.5		0.58	0.55	0.61	0.45	0.43	0.47	-0.13	1000000000000
						5190@uc010jyb.1@uc003otf.1	ALE	PEX6	peroxisomal biogenesis factor 6 [Source:HGNC Symbol;Acc:8859]	0.34	0.23	0.47	0.67	0.51	0.83	0.33	36.52
						57649@uc002hdk.1@uc010crw.1	ALE	PHF12	PHD finger protein 12 [Source:HGNC Symbol;Acc:20816]	0.53	0.49	0.56	0.66	0.62	0.69	0.13	368000000000
						57649@uc002hdk.1@uc002hdj.1	ALE	PHF12	PHD finger protein 12 [Source:HGNC Symbol;Acc:20816]	0.48	0.45	0.52	0.59	0.56	0.62	0.11	3256.21
						57649@uc010crw.1@uc002hdh.1uc002hdi.1	ALE	PHF12	PHD finger protein 12 [Source:HGNC Symbol;Acc:20816]	0.46	0.42	0.5	0.35	0.32	0.38	-0.11	844.57
						51105@uc003ytq.1@uc003yts.1	ALE	PHF20L1	PHD finger protein 20-like 1 [Source:HGNC Symbol;Acc:24280]	0.55	0.5	0.59	0.41	0.38	0.44	-0.14	27563
						51105@uc003ytr.1uc010mdv.1uc003ytv.1@uc003yts.1	ALE	PHF20L1	PHD finger protein 20-like 1 [Source:HGNC Symbol;Acc:24280]	0.75	0.71	0.78	0.55	0.52	0.58	-0.2	1000000000000
						10745@uc001edp.1@uc001edn.2	ALE	PHTF1	putative homeodomain transcription factor 1 [Source:HGNC Symbol;Acc:8939]	0.38	0.3	0.47	0.61	0.54	0.67	0.23	4828.12
						114780@uc002fgk.1uc002fgl.1@uc002fgi.1uc002fgj.1	ALE	PKD1L2	polycystic kidney disease 1-like 2 [Source:HGNC Symbol;Acc:21715]	0.89	0.86	0.91	0.78	0.75	0.81	-0.11	1305720
						151056@uc002rmd.1@uc002rmb.1uc010ezj.1uc002rme.1	ALE	PLB1	phospholipase B1 [Source:HGNC Symbol;Acc:30041]	0.68	0.6	0.75	0.83	0.8	0.87	0.15	164.18
						151056@uc002rmd.1@uc002rmc.2	ALE	PLB1	phospholipase B1 [Source:HGNC Symbol;Acc:30041]	0.12	0.09	0.14	0.22	0.19	0.24	0.1	1000000000000
						5371@uc002awp.1@uc002awr.1uc002aws.1	ALE	PML	promyelocytic leukemia [Source:HGNC Symbol;Acc:9113]	0.44	0.39	0.49	0.59	0.53	0.64	0.15	258.26
						5371@uc002awl.1uc002awm.1uc002awy.1@uc002awr.1uc002aws.1	ALE	PML	promyelocytic leukemia [Source:HGNC Symbol;Acc:9113]	0.17	0.15	0.2	0.28	0.24	0.33	0.11	2373570
						5371@uc002aww.1@uc002awl.1uc002awm.1uc002awy.1	ALE	PML	promyelocytic leukemia [Source:HGNC Symbol;Acc:9113]	0.81	0.8	0.83	0.71	0.69	0.74	-0.1	1000000000000
						5371@uc002awj.1@uc002awu.1uc002awv.1	ALE	PML	promyelocytic leukemia [Source:HGNC Symbol;Acc:9113]	0.48	0.45	0.51	0.36	0.33	0.38	-0.12	1000000000000
						5371@uc002aww.1@uc002awp.1	ALE	PML	promyelocytic leukemia [Source:HGNC Symbol;Acc:9113]	0.54	0.49	0.58	0.41	0.37	0.44	-0.13	855.83
						5371@uc002awp.1@uc002awq.1uc002awt.1	ALE	PML	promyelocytic leukemia [Source:HGNC Symbol;Acc:9113]	0.51	0.45	0.56	0.37	0.32	0.43	-0.14	42.65
						5371@uc002aww.1@uc002awu.1uc002awv.1	ALE	PML	promyelocytic leukemia [Source:HGNC Symbol;Acc:9113]	0.8	0.79	0.81	0.62	0.61	0.64	-0.18	1000000000000
						5371@uc002awq.1uc002awt.1@uc002awu.1uc002awv.1	ALE	PML	promyelocytic leukemia [Source:HGNC Symbol;Acc:9113]	0.78	0.75	0.81	0.59	0.55	0.63	-0.19	1000000000000
						5371@uc002awr.1uc002aws.1@uc002awu.1uc002awv.1	ALE	PML	promyelocytic leukemia [Source:HGNC Symbol;Acc:9113]	0.82	0.79	0.84	0.63	0.58	0.67	-0.19	1000000000000
						5430@uc002ghe.2@uc002ghf.2	ALE	POLR2A	polymerase (RNA) II (DNA directed) polypeptide A, 220kDa [Source:HGNC Symbol;Acc:9187]	0.6	0.57	0.63	0.71	0.69	0.74	0.11	4248560000
						9883@uc003twj.1@uc010lam.1	ALE	POM121	POM121 transmembrane nucleoporin [Source:HGNC Symbol;Acc:19702]	0.49	0.48	0.5	0.39	0.38	0.41	-0.1	1000000000000
						5519@uc001plx.1@uc001plw.1	ALE	PPP2R1B	protein phosphatase 2, regulatory subunit A, beta [Source:HGNC Symbol;Acc:9303]	0.52	0.44	0.59	0.69	0.64	0.74	0.17	959.07
						5532@uc001juh.1uc001jui.1@uc001jue.1uc001juf.1uc001jug.1	ALE	PPP3CB	protein phosphatase 3, catalytic subunit, beta isozyme [Source:HGNC Symbol;Acc:9315]	0.5	0.49	0.52	0.63	0.62	0.65	0.13	1000000000000
						7799@uc009vod.1@uc001avg.1	ALE	PRDM2	PR domain containing 2, with ZNF domain [Source:HGNC Symbol;Acc:9347]	0.82	0.8	0.84	0.72	0.7	0.74	-0.1	1000000000000
						5558@uc003pdv.1@uc003pdw.2	ALE	PRIM2	primase, DNA, polypeptide 2 (58kDa) [Source:HGNC Symbol;Acc:9370]	0.72	0.68	0.75	0.6	0.57	0.63	-0.12	1000000000000
						80755@uc002ich.1@uc002icc.1uc002icd.1uc002ice.1uc002icf.1	ALE	PTGES3L-AARSD1	PTGES3L-AARSD1 readthrough [Source:HGNC Symbol;Acc:43946]	0.92	0.89	0.94	0.79	0.72	0.84	-0.13	684.38
						5818@uc001pww.1@uc001pwv.1	ALE	PVRL1	poliovirus receptor-related 1 (herpesvirus entry mediator C) [Source:HGNC Symbol;Acc:9706]	0.15	0.14	0.16	0.3	0.28	0.32	0.15	1000000000000
						9135@uc002gbj.2@uc002gbm.2uc002gbl.2	ALE	RABEP1	rabaptin, RAB GTPase binding effector protein 1 [Source:HGNC Symbol;Acc:17677]	0.39	0.36	0.41	0.28	0.25	0.31	-0.11	3953280
						9135@uc002gbk.2@uc002gbm.2uc002gbl.2	ALE	RABEP1	rabaptin, RAB GTPase binding effector protein 1 [Source:HGNC Symbol;Acc:17677]	0.38	0.37	0.4	0.27	0.25	0.29	-0.11	1000000000000
						5890@uc010aqq.1@uc001xkd.1uc010aqr.1	ALE	RAD51B	RAD51 paralog B [Source:HGNC Symbol;Acc:9822]	0.41	0.38	0.45	0.56	0.53	0.59	0.15	1000000000000
						9904@uc001tvm.1@uc009zwi.1	ALE	RBM19	RNA binding motif protein 19 [Source:HGNC Symbol;Acc:29098]	0.45	0.43	0.48	0.55	0.53	0.57	0.1	56682000
						10181@uc003cyf.2@uc003cyg.1uc003cyh.1	ALE	RBM5	RNA binding motif protein 5 [Source:HGNC Symbol;Acc:9902]	0.13	0.12	0.14	0.25	0.24	0.26	0.12	1000000000000
						8434@uc003zyu.2@uc003zyv.1uc003zyw.1	ALE	RECK	reversion-inducing-cysteine-rich protein with kazal motifs [Source:HGNC Symbol;Acc:11345]	0.81	0.79	0.83	0.68	0.66	0.7	-0.13	1000000000000
						8434@uc010mld.1@uc003zyv.1uc003zyw.1	ALE	RECK	reversion-inducing-cysteine-rich protein with kazal motifs [Source:HGNC Symbol;Acc:11345]	0.8	0.78	0.82	0.66	0.64	0.68	-0.14	1000000000000
						9400@uc002joz.2uc002jpa.2@uc002jot.2uc010dgk.1uc010dgl.1	ALE	RECQL5	RecQ protein-like 5 [Source:HGNC Symbol;Acc:9950]	0.37	0.33	0.42	0.57	0.52	0.63	0.2	1000000000000
						9400@uc002jpb.1@uc002jot.2uc010dgk.1uc010dgl.1	ALE	RECQL5	RecQ protein-like 5 [Source:HGNC Symbol;Acc:9950]	0.76	0.73	0.79	0.86	0.84	0.88	0.1	1000000000000
						5998@uc004bhr.1uc004bhu.1@uc010muz.1uc004bhy.1	ALE	RGS3	regulator of G-protein signaling 3 [Source:HGNC Symbol;Acc:9999]	0.7	0.68	0.73	0.58	0.55	0.6	-0.12	1000000000000
						54509@uc001ubd.2@uc001ubb.1	ALE	RHOF		0.53	0.49	0.56	0.68	0.65	0.71	0.15	1000000000000
						22999@uc003pgb.2@uc01373.uc003pgg.1	ALE	RIMS1	regulating synaptic membrane exocytosis 1 [Source:HGNC Symbol;Acc:17282]	0.55	0.47	0.63	0.36	0.3	0.43	-0.19	33.81
						135656@uc003rww.1@uc003ret.1	ALE	RN7SKP186	RNA, 7SK small nuclear pseudogene 186 [Source:HGNC Symbol;Acc:45910]	0.74	0.63	0.84	0.92	0.89	0.95	0.18	278.36
						57714@uc002jyf.1@uc002jyg.1	ALE	RNF213	ring finger protein 213 [Source:HGNC Symbol;Acc:14539]	0.6	0.57	0.63	0.48	0.46	0.5	-0.12	1000000000000
						1460@uc003rid.1@uc003nvs.1uc003nvt.1	ALE	RP11-420L9.2		0.82	0.79	0.85	0.72	0.67	0.75	-0.1	4371.81
						728340@uc003jze.1@uc003kax.1	ALE	RP11-497H16.2		0.42	0.4	0.45	0.52	0.5	0.55	0.1	1000000000000
						6160@uc002tat.1@uc010fiu.1	ALE	RPL31	ribosomal protein L31 [Source:HGNC Symbol;Acc:10334]	0.71	0.7	0.72	0.58	0.58	0.59	-0.13	1000000000000
						57521@uc002jys.2@uc002jyt.1uc002jyu.1	ALE	RPTOR	regulatory associated protein of MTOR, complex 1 [Source:HGNC Symbol;Acc:30287]	0.28	0.22	0.34	0.15	0.11	0.19	-0.13	92.8
						219790@uc001jlx.2@uc001jlv.1uc001jlw.1	ALE	RTKN2	rhotekin 2 [Source:HGNC Symbol;Acc:19364]	0.41	0.4	0.41	0.52	0.51	0.53	0.11	1000000000000
						861@uc010gmw.1@uc002yul.1uc002yum.1	ALE	RUNX1	runt-related transcription factor 1 [Source:HGNC Symbol;Acc:10471]	0.79	0.77	0.81	0.69	0.67	0.71	-0.1	1000000000000
						861@uc002yuo.1@uc0022186.uc002yuk.2	ALE	RUNX1	runt-related transcription factor 1 [Source:HGNC Symbol;Acc:10471]	0.61	0.58	0.63	0.47	0.45	0.49	-0.14	1000000000000
						861@uc002yuo.1@uc002yul.1uc002yum.1	ALE	RUNX1	runt-related transcription factor 1 [Source:HGNC Symbol;Acc:10471]	0.57	0.54	0.6	0.41	0.39	0.44	-0.16	1000000000000
						401474@uc003yom.2@uc010mda.1	ALE	SAMD12	sterile alpha motif domain containing 12 [Source:HGNC Symbol;Acc:31750]	0.86	0.85	0.87	0.71	0.7	0.72	-0.15	1000000000000
						949@uc001ugp.2@uc001ugm.2uc001ugn.2uc001ugo.2	ALE	SCARB1	scavenger receptor class B, member 1 [Source:HGNC Symbol;Acc:1664]	0.6	0.56	0.64	0.49	0.46	0.52	-0.11	49.6
						6331@uc003cip.1@uc012715.uc010hhi.1	ALE	SCN5A	sodium channel, voltage-gated, type V, alpha subunit [Source:HGNC Symbol;Acc:10593]	0.17	0.07	0.32	0.5	0.38	0.63	0.33	33.34
						22941@uc001oqb.1@uc001opy.1uc001opz.1	ALE	SHANK2		0.74	0.61	0.86	0.95	0.91	0.98	0.21	106.6
						23309@uc002new.2@uc002ney.1uc002nez.1uc010eaj.1	ALE	SIN3B	SIN3 transcription regulator family member B [Source:HGNC Symbol;Acc:19354]	0.86	0.85	0.88	0.76	0.75	0.78	-0.1	1000000000000
						9123@uc002kea.1uc002keb.1uc002kec.1uc002ked.1@uc002kee.1	ALE	SLC16A3		0.62	0.56	0.68	0.76	0.71	0.8	0.14	102.76
						376497@uc002ngt.1@uc002ngu.1uc002ngv.1	ALE	SLC27A1	solute carrier family 27 (fatty acid transporter), member 1 [Source:HGNC Symbol;Acc:10995]	0.51	0.46	0.57	0.27	0.24	0.31	-0.24	1000000000000
						124565@uc002kab.1@uc002jzy.1uc002jzz.1	ALE	SLC38A10	solute carrier family 38, member 10 [Source:HGNC Symbol;Acc:28237]	0.24	0.22	0.26	0.37	0.35	0.4	0.13	1000000000000
						6548@uc001bnn.1@uc001bnl.1uc001bnm.1	ALE	SLC9A1	solute carrier family 9, subfamily A (NHE1, cation proton antiporter 1), member 1 [Source:HGNC Symbol;Acc:11071]	0.45	0.39	0.51	0.7	0.64	0.75	0.25	1000000000000
						23020@uc002svw.1@uc002svt.1uc002svu.1	ALE	SNRNP200	small nuclear ribonucleoprotein 200kDa (U5) [Source:HGNC Symbol;Acc:30859]	0.67	0.65	0.68	0.77	0.75	0.78	0.1	1000000000000
						92521@uc010cqx.1uc002gwr.1uc002gwt.1@uc002gws.1uc002gwv.1uc002gww.1	ALE	SPECC1; RNU6-1057P	RNA, U6 small nuclear 1057, pseudogene [Source:HGNC Symbol;Acc:48020]	0.6	0.58	0.61	0.48	0.47	0.5	-0.12	1000000000000
						79925@uc003jjn.1@uc003jjq.2	ALE	SPEF2	sperm flagellar 2 [Source:HGNC Symbol;Acc:26293]	0.97	0.92	1	0.81	0.73	0.89	-0.16	52
						90853@uc001btw.1@uc001btr.1	ALE	SPOCD1	SPOC domain containing 1 [Source:HGNC Symbol;Acc:26338]	0.37	0.33	0.41	0.25	0.22	0.28	-0.12	629.52
						9901@uc003brk.2@uc003brj.1	ALE	SRGAP3	SLIT-ROBO Rho GTPase activating protein 3 [Source:HGNC Symbol;Acc:19744]	0.58	0.54	0.63	0.7	0.66	0.74	0.12	30.48
						54434@uc001tnn.2@uc001tnl.1uc001tnm.1	ALE	SSH1	slingshot protein phosphatase 1 [Source:HGNC Symbol;Acc:30579]	0.63	0.6	0.66	0.74	0.72	0.76	0.11	1000000000000
						85464@uc002heq.2uc002her.2@uc002heo.1	ALE	SSH2	RNA, U6 small nuclear 920, pseudogene [Source:HGNC Symbol;Acc:47883]	0.43	0.37	0.49	0.72	0.65	0.78	0.29	1000000000000
						85464@uc002heq.2uc002her.2@uc002hep.1	ALE	SSH2	slingshot protein phosphatase 2 [Source:HGNC Symbol;Acc:30580]	0.21	0.16	0.26	0.43	0.35	0.52	0.22	3481430
						85464@uc010csc.1@uc002heq.2uc002her.2	ALE	SSH2	slingshot protein phosphatase 2 [Source:HGNC Symbol;Acc:30580]	0.89	0.85	0.91	0.73	0.66	0.79	-0.16	844.16
						27067@uc003xzo.1uc003xzp.1uc003xzq.1uc010lzk.1@uc003xzm.2uc003xzn.2	ALE	STAU2		0.35	0.34	0.36	0.48	0.47	0.48	0.13	1000000000000
						90529@uc001bjf.2@uc001bja.1uc001bjb.1uc001bjc.1uc001bjd.1	ALE	STPG1	sperm-tail PG-rich repeat containing 1 [Source:HGNC Symbol;Acc:28070]	0.5	0.46	0.53	0.6	0.57	0.63	0.1	6632.34
						11346@uc003lsn.1uc003lso.2@uc003lsp.2	ALE	SYNPO	synaptopodin [Source:HGNC Symbol;Acc:30672]	0.49	0.46	0.52	0.61	0.58	0.63	0.12	1000000000000
						54885@uc004emm.2@uc004emn.1	ALE	TBC1D8B	TBC1 domain family, member 8B (with GRAM domain) [Source:HGNC Symbol;Acc:24715]	0.66	0.57	0.74	0.46	0.41	0.5	-0.2	367.09
						9895@uc010awl.1@uc001ylw.1	ALE	TECPR2; RNU6-244P	RNA, U6 small nuclear 244, pseudogene [Source:HGNC Symbol;Acc:47207]	0.6	0.56	0.64	0.38	0.34	0.42	-0.22	1000000000000
						55714@uc010irv.1@uc003ivd.1	ALE	TENM3; RNU2-34P	RNA, U2 small nuclear 34, pseudogene [Source:HGNC Symbol;Acc:48527]	0.9	0.88	0.91	0.77	0.74	0.8	-0.13	1000000000000
						55714@uc010irv.1@uc003ive.1	ALE	TENM3; RNU2-34P	RNA, U2 small nuclear 34, pseudogene [Source:HGNC Symbol;Acc:48527]	0.54	0.5	0.58	0.35	0.31	0.38	-0.19	1000000000000
						7020@uc003myv.1@uc003myq.1uc003myr.1uc003myt.1	ALE	TFAP2A	transcription factor AP-2 alpha (activating enhancer binding protein 2 alpha) [Source:HGNC Symbol;Acc:11742]	0.34	0.32	0.35	0.22	0.21	0.23	-0.12	1000000000000
						7020@uc003myv.1@uc003myu.1	ALE	TFAP2A	transcription factor AP-2 alpha (activating enhancer binding protein 2 alpha) [Source:HGNC Symbol;Acc:11742]	0.43	0.4	0.46	0.24	0.22	0.26	-0.19	1000000000000
						63892@uc002rtd.2@uc002rsz.2	ALE	THADA	thyroid adenoma associated [Source:HGNC Symbol;Acc:19217]	0.19	0.16	0.23	0.32	0.28	0.35	0.13	5099500
						9414@uc004ahb.1@uc004ahd.2	ALE	TJP2	tight junction protein 2 [Source:HGNC Symbol;Acc:11828]	0.37	0.34	0.4	0.26	0.24	0.29	-0.11	6094390000
						7088@uc004amb.1@uc004aly.1uc004alz.1	ALE	TLE1	transducin-like enhancer of split 1 (E(sp1) homolog, Drosophila) [Source:HGNC Symbol;Acc:11837]	0.51	0.5	0.53	0.61	0.6	0.63	0.1	1000000000000
						84548@uc004fdp.2@uc004fdn.1uc004fdo.1	ALE	TMEM185A	transmembrane protein 185A [Source:HGNC Symbol;Acc:17125]	0.45	0.42	0.48	0.61	0.57	0.64	0.16	1000000000000
						199953@uc001apy.1@uc001apz.1	ALE	TMEM201	transmembrane protein 201 [Source:HGNC Symbol;Acc:33719]	0.46	0.42	0.49	0.31	0.27	0.34	-0.15	1000000000000
						84866@uc009zae.1@uc001ptl.1uc001ptm.1uc001ptn.1	ALE	TMEM25	transmembrane protein 25 [Source:HGNC Symbol;Acc:25890]	0.74	0.68	0.79	0.85	0.82	0.89	0.11	25.41
						84629@uc003soj.2@uc003soi.2	ALE	TNRC18	trinucleotide repeat containing 18 [Source:HGNC Symbol;Acc:11962]	0.37	0.32	0.41	0.49	0.45	0.54	0.12	80.36
						129293@uc010fgc.1@uc002sou.2	ALE	TRABD2A	TraB domain containing 2A [Source:HGNC Symbol;Acc:27013]	0.22	0.17	0.27	0.38	0.33	0.43	0.16	11699.4
						11078@uc003atv.1@uc003att.1uc003atu.1uc003atw.1uc010gxh.1	ALE	TRIOBP	TRIO and F-actin binding protein [Source:HGNC Symbol;Acc:17009]	0.53	0.51	0.55	0.42	0.4	0.45	-0.11	1000000000000
						11078@uc003atv.1@uc003atx.1	ALE	TRIOBP	TRIO and F-actin binding protein [Source:HGNC Symbol;Acc:17009]	0.88	0.86	0.9	0.76	0.74	0.79	-0.12	1000000000000
						7248@uc004ccc.1@uc004cca.1uc004ccb.2	ALE	TSC1	tuberous sclerosis 1 [Source:HGNC Symbol;Acc:12362]	0.43	0.42	0.45	0.55	0.54	0.56	0.12	1000000000000
						7248@uc004ccd.1uc004cce.1@uc004ccc.1	ALE	TSC1	tuberous sclerosis 1 [Source:HGNC Symbol;Acc:12362]	0.71	0.69	0.74	0.54	0.52	0.56	-0.17	1000000000000
						23093@uc001xrw.1@uc010ask.1uc001xrz.2	ALE	TTLL5	tubulin tyrosine ligase-like family, member 5 [Source:HGNC Symbol;Acc:19963]	0.66	0.6	0.71	0.52	0.47	0.57	-0.14	129.61
						55236@uc003hdj.2@uc003hdi.2	ALE	UBA6	ubiquitin-like modifier activating enzyme 6 [Source:HGNC Symbol;Acc:25581]	0.45	0.41	0.49	0.26	0.24	0.29	-0.19	1000000000000
						89910@uc001tom.2uc01925.uc001tot.1	ALE	UBE3B	ubiquitin protein ligase E3B [Source:HGNC Symbol;Acc:13478]	0.67	0.63	0.72	0.5	0.44	0.55	-0.17	12956.2
						9690@uc003wnf.2@uc003wng.2	ALE	UBE3C		0.17	0.14	0.2	0.3	0.26	0.34	0.13	1167790
						23352@uc001bbl.1uc001bbm.1@uc001bbk.1	ALE	UBR4	ubiquitin protein ligase E3 component n-recognin 4 [Source:HGNC Symbol;Acc:30313]	0.42	0.28	0.54	0.65	0.59	0.71	0.23	35.75
						55245@uc002xci.1uc01657.uc002xcf.1	ALE	UQCC1	ubiquinol-cytochrome c reductase complex assembly factor 1 [Source:HGNC Symbol;Acc:15891]	0.88	0.88	0.88	0.78	0.77	0.79	-0.1	1000000000000
						51231@uc010ent.1uc002prl.2@uc002prj.1uc002prk.1	ALE	VRK3	vaccinia related kinase 3 [Source:HGNC Symbol;Acc:18996]	0.71	0.65	0.76	0.82	0.78	0.85	0.11	28.42
						23078@uc001uyk.1@uc001uyj.1	ALE	VWAS;MIR5006	microRNA 5006 [Source:HGNC Symbol;Acc:43495]	0.27	0.25	0.29	0.42	0.39	0.45	0.15	1000000000000
						22884@uc001ige.2@uc001igf.1uc009xhm.1	ALE	WDR37	WD repeat domain 37 [Source:HGNC Symbol;Acc:31406]	0.23	0.19	0.27	0.1	0.07	0.13	-0.13	1975660000
						79971@uc009wbf.1@uc001dee.1	ALE	WLS	wntless Wnt ligand secretion mediator [Source:HGNC Symbol;Acc:30238]	0.46	0.43	0.48	0.36	0.33	0.39	-0.1	1577090
						26118@uc010crf.1@uc002gzd.1uc002gze.1	ALE	WSB1	WD repeat and SOCS box containing 1 [Source:HGNC Symbol;Acc:19221]	0.27	0.27	0.28	0.37	0.37	0.38	0.1	1000000000000
						7597@uc001xhf.1uc001xhg.1@uc001xhc.2	ALE	ZBTB25	zinc finger and BTB domain containing 25 [Source:HGNC Symbol;Acc:13112]	0.34	0.32	0.36	0.23	0.21	0.24	-0.11	1000000000000
						9839@uc002tvy.2@uc010fnp.1	ALE	ZEB2		0.76	0.7	0.8	0.64	0.59	0.68	-0.12	50.53
						9839@uc002tvy.2@uc002tvu.1uc002tvv.1	ALE	ZEB2; AC009951.1		0.71	0.66	0.76	0.57	0.53	0.61	-0.14	5827.07
						9203@uc004dzk.2uc004dzl.2uc004dzm.2@uc004dzh.1uc004dzi.1uc004dzj.1	ALE	ZMYM3	zinc finger, MYM-type 3 [Source:HGNC Symbol;Acc:13054]	0.52	0.49	0.55	0.7	0.67	0.72	0.18	1000000000000
						9204@uc001byi.2uc001byj.2uc001byk.2@uc009vup.1	ALE	ZMYM6	zinc finger, MYM-type 6 [Source:HGNC Symbol;Acc:13050]	0.28	0.23	0.33	0.42	0.37	0.47	0.14	41.9
						9204@uc001byi.2uc001byj.2uc001byk.2@uc009vuq.1	ALE	ZMYM6	zinc finger, MYM-type 6 [Source:HGNC Symbol;Acc:13050]	0.28	0.25	0.31	0.39	0.36	0.42	0.11	7288480
						9204@uc001byi.2uc001byj.2uc001byk.2@uc001byf.1	ALE	ZMYM6NB	ZMYM6 neighbor [Source:HGNC Symbol;Acc:40021]	0.74	0.69	0.79	0.86	0.84	0.88	0.12	1171.05
						7700@uc003fzz.2@uc003gab.2	ALE	ZNF141	zinc finger protein 141 [Source:HGNC Symbol;Acc:12926]	0.44	0.39	0.49	0.21	0.17	0.25	-0.23	1000000000000
						284349@uc002oxq.1@uc002oxr.2uc002oxp.2	ALE	ZNF283	zinc finger protein 283 [Source:HGNC Symbol;Acc:13077]	0.36	0.34	0.38	0.48	0.46	0.5	0.12	1000000000000
						63925@uc002xqy.2@uc002xqv.1uc002xqw.1	ALE	ZNF335	zinc finger protein 335 [Source:HGNC Symbol;Acc:15807]	0.6	0.54	0.66	0.73	0.69	0.77	0.13	70.24
						54993@uc002bkq.1@uc010bmz.1	ALE	ZSCAN2	zinc finger and SCAN domain containing 2 [Source:HGNC Symbol;Acc:20994]	0.65	0.59	0.69	0.49	0.43	0.54	-0.16	166.37
						54993@uc002bkq.1@uc002bkr.1uc010bna.1	ALE	ZSCAN2	zinc finger and SCAN domain containing 2 [Source:HGNC Symbol;Acc:20994]	0.67	0.61	0.71	0.5	0.45	0.56	-0.17	32262.7
						54993@uc002bkp.1@uc010bmz.1	ALE	ZSCAN2	zinc finger and SCAN domain containing 2 [Source:HGNC Symbol;Acc:20994]	0.64	0.6	0.68	0.46	0.41	0.5	-0.18	1000000000000
						54993@uc002bkp.1@uc002bkr.1uc010bna.1	ALE	ZSCAN2	zinc finger and SCAN domain containing 2 [Source:HGNC Symbol;Acc:20994]	0.66	0.62	0.7	0.47	0.42	0.52	-0.19	1000000000000
						'chr12:99075437:99075648:-@chr12:99075074:99075354:-.A.withRI','chr12:99075437:99075648:-@chr12:99075074:99075354:-.B.dn_chr12:99075437:99075648:-@chr12:99075074:99075354:-.B.up'	RI	AC010203.1		0.67	0.42	0.88	0.22	0.13	0.33	-0.45	33.51
						'chr17:77092809:77093247:-@chr17:77092548:77092744:-.A.withRI','chr17:77092809:77093247:-@chr17:77092548:77092744:-.B.dn_chr17:77092809:77093247:-@chr17:77092548:77092744:-.B.up'	RI	AC139149.1		0.34	0.31	0.38	0.52	0.46	0.58	0.18	12040700000
						'chr7:5535318:5535557:-@chr7:5534438:5534828:-.A.withRI','chr7:5535318:5535557:-@chr7:5534438:5534828:-.B.dn_chr7:5535318:5535557:-@chr7:5534438:5534828:-.B.up'	RI	ACTB	actin, beta [Source:HGNC Symbol;Acc:132]	0.17	0.16	0.18	0.27	0.25	0.28	0.1	1000000000000
						'chr7:5535768:5535820:-@chr7:5535318:5535509:-.A.withRI','chr7:5535768:5535820:-@chr7:5535318:5535509:-.B.dn_chr7:5535768:5535820:-@chr7:5535318:5535509:-.B.up'	RI	ACTB	actin, beta [Source:HGNC Symbol;Acc:132]	0.39	0.37	0.41	0.51	0.48	0.55	0.12	1000000000000
						'chr17:77093384:77093424:-@chr17:77092809:77093247:-.A.withRI','chr17:77093384:77093424:-@chr17:77092809:77093247:-.B.dn_chr17:77093384:77093424:-@chr17:77092809:77093247:-.B.up'	RI	ACTG1	actin, gamma 1 [Source:HGNC Symbol;Acc:144]	0.09	0.08	0.11	0.2	0.17	0.23	0.11	1000000000000
						'chr2:219807099:219807254:+@chr2:219807792:219808278:+.A.withRI','chr2:219807099:219807254:+@chr2:219807792:219808278:+.B.up_chr2:219807099:219807254:+@chr2:219807792:219808278:+.B.dn'	RI	ANKZF1	ankyrin repeat and zinc finger domain containing 1 [Source:HGNC Symbol;Acc:25527]	0.19	0.17	0.2	0.31	0.3	0.32	0.12	1000000000000
						'chr3:49688493:49688658:+@chr3:49688815:49688952:+.A.withRI','chr3:49688493:49688658:+@chr3:49688815:49688952:+.B.up_chr3:49688493:49688658:+@chr3:49688815:49688952:+.B.dn'	RI	APEH	acylaminoacyl-peptide hydrolase [Source:HGNC Symbol;Acc:586]	0.14	0.12	0.17	0.24	0.21	0.28	0.1	28010400
						'chr17:8051213:8051410:-@chr17:8050793:8050931:-.A.withRI','chr17:8051213:8051410:-@chr17:8050793:8050931:-.B.dn_chr17:8051213:8051410:-@chr17:8050793:8050931:-.B.up'	RI	AURKB	aurora kinase B [Source:HGNC Symbol;Acc:11390]	0.13	0.12	0.14	0.26	0.24	0.28	0.13	1000000000000
						'chr1:31966213:31966269:-@chr1:31965306:31965793:-.A.withRI','chr1:31966213:31966269:-@chr1:31965306:31965793:-.B.dn_chr1:31966213:31966269:-@chr1:31965306:31965793:-.B.up'	RI	BAI2	brain-specific angiogenesis inhibitor 2 [Source:HGNC Symbol;Acc:944]	0.2	0.06	0.44	0.84	0.62	0.98	0.64	81.27
						'chr2:111597781:111597917:+@chr2:111598098:111598187:+.A.withRI','chr2:111597781:111597917:+@chr2:111598098:111598187:+.B.up_chr2:111597781:111597917:+@chr2:111598098:111598187:+.B.dn'	RI	BCL2L11	BCL2-like 11 (apoptosis facilitator) [Source:HGNC Symbol;Acc:994]	0.73	0.53	0.88	0.38	0.29	0.49	-0.35	20.03
						'chr6:26476772:26476815:+@chr6:26476928:26477119:+.A.withRI','chr6:26476772:26476815:+@chr6:26476928:26477119:+.B.up_chr6:26476772:26476815:+@chr6:26476928:26477119:+.B.dn'	RI	BTN3A2	butyrophilin, subfamily 3, member A2 [Source:HGNC Symbol;Acc:1139]	0.44	0.4	0.5	0.58	0.53	0.63	0.14	127.74
						'chr6:26552164:26552511:+@chr6:26553911:26554192:+.A.withRI','chr6:26552164:26552511:+@chr6:26553911:26554192:+.B.up_chr6:26552164:26552511:+@chr6:26553911:26554192:+.B.dn'	RI	BTN3A3	butyrophilin, subfamily 3, member A3 [Source:HGNC Symbol;Acc:1140]	0.22	0.21	0.24	0.33	0.31	0.35	0.11	1000000000000
						'chr10:124912118:124912334:+@chr10:124913326:124914871:+.A.withRI','chr10:124912118:124912334:+@chr10:124913326:124914871:+.B.up_chr10:124912118:124912334:+@chr10:124913326:124914871:+.B.dn'	RI	BUB3	BUB3 mitotic checkpoint protein [Source:HGNC Symbol;Acc:1151]	0.21	0.21	0.22	0.36	0.36	0.37	0.15	1000000000000
						'chr10:124912118:124912338:+@chr10:124913326:124914871:+.A.withRI','chr10:124912118:124912338:+@chr10:124913326:124914871:+.B.up_chr10:124912118:124912338:+@chr10:124913326:124914871:+.B.dn'	RI	BUB3	BUB3 mitotic checkpoint protein [Source:HGNC Symbol;Acc:1151]	0.26	0.25	0.27	0.44	0.43	0.45	0.18	1000000000000
						'chr1:25444228:25444379:-@chr1:25442628:25442711:-.A.withRI','chr1:25444228:25444379:-@chr1:25442628:25442711:-.B.dn_chr1:25444228:25444379:-@chr1:25442628:25442711:-.B.up'	RI	C1orf63	chromosome 1 open reading frame 63 [Source:HGNC Symbol;Acc:25234]	0.59	0.56	0.63	0.45	0.43	0.47	-0.14	1000000000000
						'chr12:30760709:30760877:-@chr12:30759160:30759282:-.A.withRI','chr12:30760709:30760877:-@chr12:30759160:30759282:-.B.dn_chr12:30760709:30760877:-@chr12:30759160:30759282:-.B.up'	RI	CAPRIN2	caprin family member 2 [Source:HGNC Symbol;Acc:21259]	0.31	0.27	0.34	0.45	0.41	0.49	0.14	8204340
						'chr12:30760709:30760877:-@chr12:30759160:30759345:-.A.withRI','chr12:30760709:30760877:-@chr12:30759160:30759345:-.B.dn_chr12:30760709:30760877:-@chr12:30759160:30759345:-.B.up'	RI	CAPRIN2	caprin family member 2 [Source:HGNC Symbol;Acc:21259]	0.32	0.29	0.35	0.44	0.4	0.47	0.12	785382
						'chr12:30760709:30760877:-@chr12:30759160:30759342:-.A.withRI','chr12:30760709:30760877:-@chr12:30759160:30759342:-.B.dn_chr12:30760709:30760877:-@chr12:30759160:30759342:-.B.up'	RI	CAPRIN2	caprin family member 2 [Source:HGNC Symbol;Acc:21259]	0.3	0.27	0.33	0.4	0.37	0.43	0.1	3303.49
						'chr3:125157583:125157652:-@chr3:125157380:125157502:-.A.withRI','chr3:125157583:125157652:-@chr3:125157380:125157502:-.B.dn_chr3:125157583:125157652:-@chr3:125157380:125157502:-.B.up'	RI	CCDC14	coiled-coil domain containing 14 [Source:HGNC Symbol;Acc:25766]	0.38	0.34	0.42	0.59	0.55	0.63	0.21	1000000000000
						'chr1:149294773:149295093:-@chr1:149294116:149294223:-.A.withRI','chr1:149294773:149295093:-@chr1:149294116:149294223:-.B.dn_chr1:149294773:149295093:-@chr1:149294116:149294223:-.B.up'	RI	CDC42SE1	CDC42 small effector 1 [Source:HGNC Symbol;Acc:17719]	0.16	0.15	0.17	0.26	0.24	0.27	0.1	1000000000000
						'chr2:173936792:173936869:+@chr2:173937769:173937963:+.A.withRI','chr2:173936792:173936869:+@chr2:173937769:173937963:+.B.up_chr2:173936792:173936869:+@chr2:173937769:173937963:+.B.dn'	RI	CDCA7	cell division cycle associated 7 [Source:HGNC Symbol;Acc:14628]	0.22	0.2	0.23	0.39	0.37	0.42	0.17	1000000000000
						'chr17:43406765:43406813:+@chr17:43407524:43407702:+.A.withRI','chr17:43406765:43406813:+@chr17:43407524:43407702:+.B.up_chr17:43406765:43406813:+@chr17:43407524:43407702:+.B.dn'	RI	CDK5RAP3	CDK5 regulatory subunit associated protein 3 [Source:HGNC Symbol;Acc:18673]	0.14	0.12	0.15	0.26	0.25	0.28	0.12	1000000000000
						'chr16:66422620:66422762:-@chr16:66421169:66421952:-.A.withRI','chr16:66422620:66422762:-@chr16:66421169:66421952:-.B.dn_chr16:66422620:66422762:-@chr16:66421169:66421952:-.B.up'	RI	CENPT	centromere protein T [Source:HGNC Symbol;Acc:25787]	0.18	0.16	0.2	0.28	0.25	0.3	0.1	1000000000000
						'chr16:66422615:66422762:-@chr16:66421169:66421952:-.A.withRI','chr16:66422615:66422762:-@chr16:66421169:66421952:-.B.dn_chr16:66422615:66422762:-@chr16:66421169:66421952:-.B.up'	RI	CENPT	centromere protein T [Source:HGNC Symbol;Acc:25787]	0.19	0.17	0.21	0.29	0.27	0.32	0.1	785000000000
						'chr19:59349264:59349389:+@chr19:59350859:59351230:+.A.withRI','chr19:59349264:59349389:+@chr19:59350859:59351230:+.B.up_chr19:59349264:59349389:+@chr19:59350859:59351230:+.B.dn'	RI	CNOT3	CCR4-NOT transcription complex, subunit 3 [Source:HGNC Symbol;Acc:7879]	0.49	0.42	0.56	0.69	0.63	0.76	0.2	1459.12
						'chr22:49356670:49356834:-@chr22:49356453:49356582:-.A.withRI','chr22:49356670:49356834:-@chr22:49356453:49356582:-.B.dn_chr22:49356670:49356834:-@chr22:49356453:49356582:-.B.up'	RI	CPT1B	carnitine palmitoyltransferase 1B (muscle) [Source:HGNC Symbol;Acc:2329]	0.05	0	0.16	0.38	0.22	0.59	0.33	151.43
						'chr9:35722993:35723140:+@chr9:35723214:35723279:+.A.withRI','chr9:35722993:35723140:+@chr9:35723214:35723279:+.B.up_chr9:35722993:35723140:+@chr9:35723214:35723279:+.B.dn'	RI	CREB3	cAMP responsive element binding protein 3 [Source:HGNC Symbol;Acc:2347]	0.18	0.13	0.24	0.41	0.32	0.53	0.23	1505.38
						'chr9:35722993:35723144:+@chr9:35723214:35723279:+.A.withRI','chr9:35722993:35723144:+@chr9:35723214:35723279:+.B.up_chr9:35722993:35723144:+@chr9:35723214:35723279:+.B.dn'	RI	CREB3	cAMP responsive element binding protein 3 [Source:HGNC Symbol;Acc:2347]	0.16	0.11	0.22	0.39	0.3	0.5	0.23	204.65
						'chr20:437291:437304:-@chr20:437095:437218:-.A.withRI','chr20:437291:437304:-@chr20:437095:437218:-.B.dn_chr20:437291:437304:-@chr20:437095:437218:-.B.up'	RI	CSNK2A1	casein kinase 2, alpha 1 polypeptide [Source:HGNC Symbol;Acc:2457]	0.52	0.48	0.55	0.64	0.59	0.69	0.12	263.62
						'chr9:98839918:98840156:-@chr9:98839596:98839718:-.A.withRI','chr9:98839918:98840156:-@chr9:98839596:98839718:-.B.dn_chr9:98839918:98840156:-@chr9:98839596:98839718:-.B.up'	RI	CTSV	cathepsin V [Source:HGNC Symbol;Acc:2538]	0.48	0.38	0.6	0.76	0.67	0.86	0.28	247.62
						'chr17:7702446:7702522:+@chr17:7702649:7702867:+.A.withRI','chr17:7702446:7702522:+@chr17:7702649:7702867:+.B.up_chr17:7702446:7702522:+@chr17:7702649:7702867:+.B.dn'	RI	CYB5D1	cytochrome b5 domain containing 1 [Source:HGNC Symbol;Acc:26516]	0.24	0.14	0.35	0.58	0.42	0.73	0.34	27.65
						'chr12:31133604:31133691:+@chr12:31134087:31134295:+.A.withRI','chr12:31133604:31133691:+@chr12:31134087:31134295:+.B.up_chr12:31133604:31133691:+@chr12:31134087:31134295:+.B.dn'	RI	DDX11	DEAD/H (Asp-Glu-Ala-Asp/His) box helicase 11 [Source:HGNC Symbol;Acc:2736]	0.43	0.39	0.46	0.54	0.51	0.57	0.11	28777.8
						'chrY:13536190:13536288:+@chrY:13536373:13536533:+.A.withRI','chrY:13536190:13536288:+@chrY:13536373:13536533:+.B.up_chrY:13536190:13536288:+@chrY:13536373:13536533:+.B.dn'	RI	DDX3Y	DEAD (Asp-Glu-Ala-Asp) box helicase 3, Y-linked [Source:HGNC Symbol;Acc:2699]	0.12	0.11	0.13	0.22	0.21	0.23	0.1	1000000000000
						'chr12:12867404:12867520:+@chr12:12868741:12868878:+.A.withRI','chr12:12867404:12867520:+@chr12:12868741:12868878:+.B.up_chr12:12867404:12867520:+@chr12:12868741:12868878:+.B.dn'	RI	DDX47	DEAD (Asp-Glu-Ala-Asp) box polypeptide 47 [Source:HGNC Symbol;Acc:18682]	0.31	0.28	0.34	0.42	0.38	0.45	0.11	512724
						'chr22:18457192:18457334:+@chr22:18457499:18457781:+.A.withRI','chr22:18457192:18457334:+@chr22:18457499:18457781:+.B.up_chr22:18457192:18457334:+@chr22:18457499:18457781:+.B.dn'	RI	DGCR8	DGCR8 microprocessor complex subunit [Source:HGNC Symbol;Acc:2847]	0.32	0.29	0.35	0.45	0.41	0.48	0.13	1059350
						'chr19:12651975:12652139:-@chr19:12651615:12651844:-.A.withRI','chr19:12651975:12652139:-@chr19:12651615:12651844:-.B.dn_chr19:12651975:12652139:-@chr19:12651615:12651844:-.B.up'	RI	DHPS	deoxyhypusine synthase [Source:HGNC Symbol;Acc:2869]	0.28	0.21	0.35	0.47	0.38	0.57	0.19	35.19
						'chr10:79250846:79251865:-@chr10:79249085:79249229:-.A.withRI','chr10:79250846:79251865:-@chr10:79249085:79249229:-.B.dn_chr10:79250846:79251865:-@chr10:79249085:79249229:-.B.up'	RI	DLG5	discs, large homolog 5 (Drosophila) [Source:HGNC Symbol;Acc:2904]	0.27	0.24	0.3	0.41	0.36	0.47	0.14	396.66
						'chr7:21900766:21900948:+@chr7:21901027:21901142:+.A.withRI','chr7:21900766:21900948:+@chr7:21901027:21901142:+.B.up_chr7:21900766:21900948:+@chr7:21901027:21901142:+.B.dn'	RI	DNAH11	dynein, axonemal, heavy chain 11 [Source:HGNC Symbol;Acc:2942]	0.89	0.82	0.96	0.67	0.61	0.73	-0.22	1164.13
						'chr1:43409667:43409909:-@chr1:43409014:43409137:-.A.withRI','chr1:43409667:43409909:-@chr1:43409014:43409137:-.B.dn_chr1:43409667:43409909:-@chr1:43409014:43409137:-.B.up'	RI	EBNA1BP2	EBNA1 binding protein 2 [Source:HGNC Symbol;Acc:15531]	0.3	0.27	0.34	0.55	0.49	0.62	0.25	1000000000000
						'chr1:43409733:43409909:-@chr1:43409014:43409137:-.A.withRI','chr1:43409733:43409909:-@chr1:43409014:43409137:-.B.dn_chr1:43409733:43409909:-@chr1:43409014:43409137:-.B.up'	RI	EBNA1BP2	EBNA1 binding protein 2 [Source:HGNC Symbol;Acc:15531]	0.18	0.16	0.2	0.36	0.31	0.41	0.18	1000000000000
						'chr6:52425445:52425594:+@chr6:52426852:52427044:+.A.withRI','chr6:52425445:52425594:+@chr6:52426852:52427044:+.B.up_chr6:52425445:52425594:+@chr6:52426852:52427044:+.B.dn'	RI	EFHC1	EF-hand domain (C-terminal) containing 1 [Source:HGNC Symbol;Acc:16406]	0.52	0.49	0.55	0.68	0.65	0.7	0.16	1000000000000
						chr3:185343534:185343624:+@chr3:185344581:185344706:+.A.withRI','chr3:185343534:185343624:+@chr3:185344581:185344706:+.B.up_chr3:185343534:185343624:+@chr3:185344581:185344706:+.B.dn'	RI	EIF2B5	eukaryotic translation initiation factor 2B, subunit 5 epsilon, 82kDa [Source:HGNC Symbol;Acc:3261]	0.5	0.41	0.62	0.94	0.82	1	0.44	921.83
						'chr3:187985047:187985179:+@chr3:187986353:187986534:+.A.withRI','chr3:187985047:187985179:+@chr3:187986353:187986534:+.B.up_chr3:187985047:187985179:+@chr3:187986353:187986534:+.B.dn'	RI	EIF4A2	eukaryotic translation initiation factor 4A2 [Source:HGNC Symbol;Acc:3284]	0.31	0.3	0.31	0.19	0.19	0.2	-0.12	1000000000000
						'chr2:85470772:85470899:+@chr2:85471394:85472386:+.A.withRI','chr2:85470772:85470899:+@chr2:85471394:85472386:+.B.up_chr2:85470772:85470899:+@chr2:85471394:85472386:+.B.dn'	RI	ELMOD3	ELMO/CED-12 domain containing 3 [Source:HGNC Symbol;Acc:26158]	0.27	0.23	0.32	0.42	0.37	0.47	0.15	123.17
						'chr22:28014595:28014775:+@chr22:28017554:28017588:+.A.withRI','chr22:28014595:28014775:+@chr22:28017554:28017588:+.B.up_chr22:28014595:28014775:+@chr22:28017554:28017588:+.B.dn'	RI	EWSR1	EWS RNA-binding protein 1 [Source:HGNC Symbol;Acc:3508]	0.21	0.19	0.22	0.43	0.4	0.46	0.22	1000000000000
						'chr22:28014595:28014775:+@chr22:28017551:28017588:+.A.withRI','chr22:28014595:28014775:+@chr22:28017551:28017588:+.B.up_chr22:28014595:28014775:+@chr22:28017551:28017588:+.B.dn'	RI	EWSR1	EWS RNA-binding protein 1 [Source:HGNC Symbol;Acc:3508]	0.22	0.2	0.23	0.45	0.42	0.49	0.23	1000000000000
						'chr22:28024723:28024885:+@chr22:28025185:28025270:+.A.withRI','chr22:28024723:28024885:+@chr22:28025185:28025270:+.B.up_chr22:28024723:28024885:+@chr22:28025185:28025270:+.B.dn'	RI	EWSR1	EWS RNA-binding protein 1 [Source:HGNC Symbol;Acc:3508]	0.21	0.17	0.25	0.39	0.33	0.46	0.18	5850140
						'chr8:72396988:72397057:-@chr8:72396523:72396665:-.A.withRI','chr8:72396988:72397057:-@chr8:72396523:72396665:-.B.dn_chr8:72396988:72397057:-@chr8:72396523:72396665:-.B.up'	RI	EYA1	eyes absent homolog 1 (Drosophila) [Source:HGNC Symbol;Acc:3519]	0.14	0.1	0.19	0.32	0.26	0.4	0.18	342477
						'chr9:34638331:34638453:+@chr9:34638759:34638891:+.A.withRI','chr9:34638331:34638453:+@chr9:34638759:34638891:+.B.up_chr9:34638331:34638453:+@chr9:34638759:34638891:+.B.dn'	RI	GALT	galactose-1-phosphate uridylyltransferase [Source:HGNC Symbol;Acc:4135]	0.34	0.29	0.4	0.47	0.43	0.52	0.13	29.2
						'chr17:7157949:7158031:-@chr17:7157611:7157764:-.A.withRI','chr17:7157949:7158031:-@chr17:7157611:7157764:-.B.dn_chr17:7157949:7158031:-@chr17:7157611:7157764:-.B.up'	RI	GPS2	G protein pathway suppressor 2 [Source:HGNC Symbol;Acc:4550]	0.26	0.23	0.3	0.4	0.36	0.44	0.14	4384280
						'chr6:30020256:30020390:+@chr6:30020815:30020847:+.A.withRI','chr6:30020256:30020390:+@chr6:30020815:30020847:+.B.up_chr6:30020256:30020390:+@chr6:30020815:30020847:+.B.dn'	RI	HLA-A	major histocompatibility complex, class I, A [Source:HGNC Symbol;Acc:4931]	0.16	0.11	0.21	0.32	0.25	0.4	0.16	23.61
						'chr4:174490791:174490940:-@chr4:174490547:174490721:-.A.withRI','chr4:174490791:174490940:-@chr4:174490547:174490721:-.B.dn_chr4:174490791:174490940:-@chr4:174490547:174490721:-.B.up'	RI	HMGB2	high mobility group box 2 [Source:HGNC Symbol;Acc:5000]	0.31	0.3	0.33	0.43	0.42	0.44	0.12	1000000000000
						'chr14:20801619:20801828:-@chr14:20801310:20801335:-.A.withRI','chr14:20801619:20801828:-@chr14:20801310:20801335:-.B.dn_chr14:20801619:20801828:-@chr14:20801310:20801335:-.B.up'	RI	HNRNPC	heterogeneous nuclear ribonucleoprotein C (C1/C2) [Source:HGNC Symbol;Acc:5035]	0.32	0.29	0.35	0.44	0.4	0.48	0.12	3001.09
						'chr14:20801666:20801828:-@chr14:20801310:20801335:-.A.withRI','chr14:20801666:20801828:-@chr14:20801310:20801335:-.B.dn_chr14:20801666:20801828:-@chr14:20801310:20801335:-.B.up'	RI	HNRNPC	heterogeneous nuclear ribonucleoprotein C (C1/C2) [Source:HGNC Symbol;Acc:5035]	0.55	0.47	0.64	0.8	0.68	0.94	0.25	51.33
						'chr3:48707527:48707858:-@chr3:48707131:48707261:-.A.withRI','chr3:48707527:48707858:-@chr3:48707131:48707261:-.B.dn_chr3:48707527:48707858:-@chr3:48707131:48707261:-.B.up'	RI	IP6K2	inositol hexakisphosphate kinase 2 [Source:HGNC Symbol;Acc:17313]	0.52	0.47	0.56	0.75	0.71	0.78	0.23	1000000000000
						'chr3:48707527:48707858:-@chr3:48707131:48707278:-.A.withRI','chr3:48707527:48707858:-@chr3:48707131:48707278:-.B.dn_chr3:48707527:48707858:-@chr3:48707131:48707278:-.B.up'	RI	IP6K2	inositol hexakisphosphate kinase 2 [Source:HGNC Symbol;Acc:17313]	0.85	0.8	0.9	0.95	0.93	0.97	0.1	120.91
						'chr14:49316063:49316143:+@chr14:49316216:49316274:+.A.withRI','chr14:49316063:49316143:+@chr14:49316216:49316274:+.B.up_chr14:49316063:49316143:+@chr14:49316216:49316274:+.B.dn'	RI	KLHDC2	kelch domain containing 2 [Source:HGNC Symbol;Acc:20231]	0.25	0.21	0.29	0.41	0.36	0.46	0.16	219295
						'chr13:113022661:113022786:+@chr13:113023720:113023786:+.A.withRI','chr13:113022661:113022786:+@chr13:113023720:113023786:+.B.up_chr13:113022661:113022786:+@chr13:113023720:113023786:+.B.dn'	RI	LAMP1	lysosomal-associated membrane protein 1 [Source:HGNC Symbol;Acc:6499]	0.23	0.16	0.33	0.08	0.06	0.11	-0.15	1265.73
						'chr12:56192058:56192153:+@chr12:56192353:56192403:+.A.withRI','chr12:56192058:56192153:+@chr12:56192353:56192403:+.B.up_chr12:56192058:56192153:+@chr12:56192353:56192403:+.B.dn'	RI	MARS	methionyl-tRNA synthetase [Source:HGNC Symbol;Acc:6898]	0.57	0.42	0.73	0.91	0.75	0.99	0.34	39.81
						'chr17:59928590:59928649:-@chr17:59927129:59927353:-.A.withRI','chr17:59928590:59928649:-@chr17:59927129:59927353:-.B.dn_chr17:59928590:59928649:-@chr17:59927129:59927353:-.B.up'	RI	MIR3064	microRNA 3064 [Source:HGNC Symbol;Acc:41652]	0.23	0.23	0.24	0.33	0.33	0.34	0.1	1000000000000
						'chr17:72243831:72244141:-@chr17:72241800:72242835:-.A.withRI','chr17:72243831:72244141:-@chr17:72241800:72242835:-.B.dn_chr17:72243831:72244141:-@chr17:72241800:72242835:-.B.up'	RI	MIR636	microRNA 636 [Source:HGNC Symbol;Acc:32892]	0.21	0.21	0.21	0.32	0.32	0.33	0.11	1000000000000
						'chr12:105904877:105905036:-@chr12:105903023:105903133:-.A.withRI','chr12:105904877:105905036:-@chr12:105903023:105903133:-.B.dn_chr12:105904877:105905036:-@chr12:105903023:105903133:-.B.up'	RI	MTERFD3	MTERF domain containing 3 [Source:HGNC Symbol;Acc:30779]	0.51	0.45	0.57	0.72	0.65	0.79	0.21	153.55
						'chr1:148169308:148169481:-@chr1:148168881:148169063:-.A.withRI','chr1:148169308:148169481:-@chr1:148168881:148169063:-.B.dn_chr1:148169308:148169481:-@chr1:148168881:148169063:-.B.up'	RI	MTMR11	myotubularin related protein 11 [Source:HGNC Symbol;Acc:24307]	0.16	0.13	0.19	0.31	0.28	0.34	0.15	1000000000000
						'chr9:129865474:129866000:-@chr9:129863331:129863926:-.A.withRI','chr9:129865474:129866000:-@chr9:129863331:129863926:-.B.dn_chr9:129865474:129866000:-@chr9:129863331:129863926:-.B.up'	RI	NAIF1	nuclear apoptosis inducing factor 1 [Source:HGNC Symbol;Acc:25446]	0.59	0.57	0.62	0.39	0.37	0.42	-0.2	1000000000000
						'chr19:54753966:54754047:-@chr19:54752159:54752318:-.A.withRI','chr19:54753966:54754047:-@chr19:54752159:54752318:-.B.dn_chr19:54753966:54754047:-@chr19:54752159:54752318:-.B.up'	RI	NOSIP	nitric oxide synthase interacting protein [Source:HGNC Symbol;Acc:17946]	0.18	0.14	0.23	0.35	0.26	0.46	0.17	28.16
						'chr7:72355533:72355673:-@chr7:72355163:72355462:-.A.withRI','chr7:72355533:72355673:-@chr7:72355163:72355462:-.B.dn_chr7:72355533:72355673:-@chr7:72355163:72355462:-.B.up'	RI	NSUN5	NOP2/Sun domain family, member 5 [Source:HGNC Symbol;Acc:16385]	0.31	0.27	0.35	0.44	0.39	0.48	0.13	2585.61
						'chr2:190355985:190356094:-@chr2:190355393:190355573:-.A.withRI','chr2:190355985:190356094:-@chr2:190355393:190355573:-.B.dn_chr2:190355985:190356094:-@chr2:190355393:190355573:-.B.up'	RI	ORMDL1	ORM1-like 1 (S. cerevisiae) [Source:HGNC Symbol;Acc:16036]	0.18	0.17	0.2	0.28	0.27	0.3	0.1	1000000000000
						'chr12:54999359:54999538:-@chr12:54999139:54999232:-.A.withRI','chr12:54999359:54999538:-@chr12:54999139:54999232:-.B.dn_chr12:54999359:54999538:-@chr12:54999139:54999232:-.B.up'	RI	PAN2	PAN2 poly(A) specific ribonuclease subunit homolog (S. cerevisiae) [Source:HGNC Symbol;Acc:20074]	0.24	0.22	0.27	0.46	0.43	0.49	0.22	1000000000000
						'chr12:55003113:55003260:-@chr12:55002666:55002809:-.A.withRI','chr12:55003113:55003260:-@chr12:55002666:55002809:-.B.dn_chr12:55003113:55003260:-@chr12:55002666:55002809:-.B.up'	RI	PAN2	PAN2 poly(A) specific ribonuclease subunit homolog (S. cerevisiae) [Source:HGNC Symbol;Acc:20074]	0.19	0.16	0.21	0.35	0.32	0.37	0.16	1000000000000
						'chr21:44563662:44564458:+@chr21:44566040:44566186:+.A.withRI','chr21:44563662:44564458:+@chr21:44566040:44566186:+.B.up_chr21:44563662:44564458:+@chr21:44566040:44566186:+.B.dn'	RI	PFKL	phosphofructokinase, liver [Source:HGNC Symbol;Acc:8876]	0.93	0.84	0.98	0.7	0.62	0.78	-0.23	85.11
						'chr16:30669928:30670103:+@chr16:30670371:30670425:+.A.withRI','chr16:30669928:30670103:+@chr16:30670371:30670425:+.B.up_chr16:30669928:30670103:+@chr16:30670371:30670425:+.B.dn'	RI	PHKG2	phosphorylase kinase, gamma 2 (testis) [Source:HGNC Symbol;Acc:8931]	0.21	0.14	0.3	0.52	0.34	0.81	0.31	32.79
						'chr2:43791132:43791218:+@chr2:43792868:43793026:+.A.withRI','chr2:43791132:43791218:+@chr2:43792868:43793026:+.B.up_chr2:43791132:43791218:+@chr2:43792868:43793026:+.B.dn'	RI	PLEKHH2	pleckstrin homology domain containing, family H (with MyTH4 domain) member 2 [Source:HGNC Symbol;Acc:30506]	0.27	0.18	0.4	0.09	0.07	0.12	-0.18	62.26
						'chr6:43595422:43595554:+@chr6:43595785:43595901:+.A.withRI','chr6:43595422:43595554:+@chr6:43595785:43595901:+.B.up_chr6:43595422:43595554:+@chr6:43595785:43595901:+.B.dn'	RI	POLR1C	polymerase (RNA) I polypeptide C, 30kDa [Source:HGNC Symbol;Acc:20194]	0.26	0.24	0.29	0.39	0.35	0.42	0.13	39745700000
						'chr14:44635056:44635181:+@chr14:44635840:44635958:+.A.withRI','chr14:44635056:44635181:+@chr14:44635840:44635958:+.B.up_chr14:44635056:44635181:+@chr14:44635840:44635958:+.B.dn'	RI	PRPF39	pre-mRNA processing factor 39 [Source:HGNC Symbol;Acc:20314]	0.24	0.22	0.25	0.47	0.44	0.5	0.23	1000000000000
						'chr14:23685257:23685289:-@chr14:23684759:23684945:-.A.withRI','chr14:23685257:23685289:-@chr14:23684759:23684945:-.B.dn_chr14:23685257:23685289:-@chr14:23684759:23684945:-.B.up'	RI	PSME2	proteasome (prosome, macropain) activator subunit 2 (PA28 beta) [Source:HGNC Symbol;Acc:9569]	0.34	0.28	0.4	0.53	0.46	0.62	0.19	43.09
						'chr6:163904442:163904741:+@chr6:163905689:163911167:+.A.withRI','chr6:163904442:163904741:+@chr6:163905689:163911167:+.B.up_chr6:163904442:163904741:+@chr6:163905689:163911167:+.B.dn'	RI	QKI	QKI, KH domain containing, RNA binding [Source:HGNC Symbol;Acc:21100]	0.36	0.34	0.38	0.47	0.45	0.5	0.11	1000000000000
						'chr20:33792160:33792223:-@chr20:33790304:33790353:-.A.withRI','chr20:33792160:33792223:-@chr20:33790304:33790353:-.B.dn_chr20:33792160:33792223:-@chr20:33790304:33790353:-.B.up'	RI	RBM39	RNA binding motif protein 39 [Source:HGNC Symbol;Acc:15923]	0.17	0.14	0.21	0.34	0.28	0.42	0.17	107.78
						'chr3:50112969:50113042:+@chr3:50115520:50115603:+.A.withRI','chr3:50112969:50113042:+@chr3:50115520:50115603:+.B.up_chr3:50112969:50113042:+@chr3:50115520:50115603:+.B.dn'	RI	RBM5	RNA binding motif protein 5 [Source:HGNC Symbol;Acc:9902]	0.14	0.11	0.17	0.24	0.2	0.29	0.1	51.21
						'chr3:50073899:50073984:+@chr3:50074399:50074545:+.A.withRI','chr3:50073899:50073984:+@chr3:50074399:50074545:+.B.up_chr3:50073899:50073984:+@chr3:50074399:50074545:+.B.dn'	RI	RBM6	RNA binding motif protein 6 [Source:HGNC Symbol;Acc:9903]	0.08	0.08	0.09	0.22	0.2	0.23	0.14	1000000000000
						chr11:65179735:65179809:-@chr11:65177648:65179047:-.A.withRI','chr11:65179735:65179809:-@chr11:65177648:65179047:-.B.dn_chr11:65179735:65179809:-@chr11:65177648:65179047:-.B.up'	RI	RELA	v-rel avian reticuloendotheliosis viral oncogene homolog A [Source:HGNC Symbol;Acc:9955]	0.3	0.28	0.33	0.53	0.5	0.56	0.23	1000000000000
						'chr2:99385539:99385695:-@chr2:99385139:99385241:-.A.withRI','chr2:99385539:99385695:-@chr2:99385139:99385241:-.B.dn_chr2:99385539:99385695:-@chr2:99385139:99385241:-.B.up'	RI	REV1	REV1, polymerase (DNA directed) [Source:HGNC Symbol;Acc:14060]	0.21	0.19	0.23	0.31	0.28	0.33	0.1	1000000000000
						'chr6:52639146:52639275:+@chr6:52639506:52641910:+.A.withRI','chr6:52639146:52639275:+@chr6:52639506:52641910:+.B.up_chr6:52639146:52639275:+@chr6:52639506:52641910:+.B.dn'	RI	RP1-152L7.5		0.34	0.28	0.39	0.21	0.18	0.24	-0.13	521.02
						'chr6:28347611:28347691:+@chr6:28348426:28348543:+.A.withRI','chr6:28347611:28347691:+@chr6:28348426:28348543:+.B.up_chr6:28347611:28347691:+@chr6:28348426:28348543:+.B.dn'	RI	RP5-874C20.3		0.14	0.11	0.17	0.3	0.24	0.38	0.16	2551600
						'chr19:59401956:59402142:+@chr19:59402233:59402404:+.A.withRI','chr19:59401956:59402142:+@chr19:59402233:59402404:+.B.up_chr19:59401956:59402142:+@chr19:59402233:59402404:+.B.dn'	RI	RPS9	ribosomal protein S9 [Source:HGNC Symbol;Acc:10442]	0.37	0.34	0.41	0.18	0.16	0.2	-0.19	1000000000000
						'chrX:23711838:23711921:+@chrX:23712332:23712441:+.A.withRI','chrX:23711838:23711921:+@chrX:23712332:23712441:+.B.up_chrX:23711838:23711921:+@chrX:23712332:23712441:+.B.dn'	RI	SAT1	spermidine/spermine N1-acetyltransferase 1 [Source:HGNC Symbol;Acc:10540]	0.66	0.64	0.68	0.85	0.83	0.86	0.19	1000000000000
						'chr6:39180122:39181530:-@chr6:39179857:39179974:-.A.withRI','chr6:39180122:39181530:-@chr6:39179857:39179974:-.B.dn_chr6:39180122:39181530:-@chr6:39179857:39179974:-.B.up'	RI	SAYSD1	SAYSVFN motif domain containing 1 [Source:HGNC Symbol;Acc:21025]	0.62	0.56	0.69	0.78	0.72	0.83	0.16	1746.35
						'chr16:30300161:30300295:-@chr16:30299949:30300066:-.A.withRI','chr16:30300161:30300295:-@chr16:30299949:30300066:-.B.dn_chr16:30300161:30300295:-@chr16:30299949:30300066:-.B.up'	RI	2017-09-01	septin 1 [Source:HGNC Symbol;Acc:2879]	0.22	0.03	0.52	0.75	0.42	0.97	0.53	20.56
						'chr1:152725043:152725162:-@chr1:152718581:152723435:-.A.withRI','chr1:152725043:152725162:-@chr1:152718581:152723435:-.B.dn_chr1:152725043:152725162:-@chr1:152718581:152723435:-.B.up'	RI	SHE	Src homology 2 domain containing E [Source:HGNC Symbol;Acc:27004]	0.46	0.25	0.71	0.05	0.01	0.17	-0.41	81.21
						chr11:62377123:62377638:-@chr11:62376859:62376887:-.A.withRI','chr11:62377123:62377638:-@chr11:62376859:62376887:-.B.dn_chr11:62377123:62377638:-@chr11:62376859:62376887:-.B.up'	RI	SNHG1		0.77	0.75	0.79	0.91	0.89	0.92	0.14	1000000000000
						'chr15:99644636:99644738:-@chr15:99643454:99643529:-.A.withRI','chr15:99644636:99644738:-@chr15:99643454:99643529:-.B.dn_chr15:99644636:99644738:-@chr15:99643454:99643529:-.B.up'	RI	SNRPA1	small nuclear ribonucleoprotein polypeptide A' [Source:HGNC Symbol;Acc:11152]	0.31	0.26	0.38	0.5	0.41	0.59	0.19	62.16
						'chr19:18966175:18966295:-@chr19:18964176:18965549:-.A.withRI','chr19:18966175:18966295:-@chr19:18964176:18965549:-.B.dn_chr19:18966175:18966295:-@chr19:18964176:18965549:-.B.up'	RI	SUGP2	SURP and G patch domain containing 2 [Source:HGNC Symbol;Acc:18641]	0.16	0.14	0.17	0.26	0.24	0.28	0.1	1000000000000
						'chr2:27738550:27738652:-@chr2:27737355:27737814:-.A.withRI','chr2:27738550:27738652:-@chr2:27737355:27737814:-.B.dn_chr2:27738550:27738652:-@chr2:27737355:27737814:-.B.up'	RI	SUPT7L	suppressor of Ty 7 (S. cerevisiae)-like [Source:HGNC Symbol;Acc:30632]	0.71	0.68	0.75	0.87	0.84	0.9	0.16	1000000000000
						'chr2:27738550:27738652:-@chr2:27737355:27737526:-.A.withRI','chr2:27738550:27738652:-@chr2:27737355:27737526:-.B.dn_chr2:27738550:27738652:-@chr2:27737355:27737526:-.B.up'	RI	SUPT7L	suppressor of Ty 7 (S. cerevisiae)-like [Source:HGNC Symbol;Acc:30632]	0.55	0.51	0.59	0.67	0.63	0.71	0.12	12196.1
						'chr19:14536598:14536804:+@chr19:14537014:14537102:+.A.withRI','chr19:14536598:14536804:+@chr19:14537014:14537102:+.B.up_chr19:14536598:14536804:+@chr19:14537014:14537102:+.B.dn'	RI	TECR	trans-2,3-enoyl-CoA reductase [Source:HGNC Symbol;Acc:4551]	0.77	0.43	0.97	0.19	0.05	0.45	-0.58	22.48
						'chr5:135409923:135410144:+@chr5:135410439:135410603:+.A.withRI','chr5:135409923:135410144:+@chr5:135410439:135410603:+.B.up_chr5:135409923:135410144:+@chr5:135410439:135410603:+.B.dn'	RI	TGFBI	transforming growth factor, beta-induced, 68kDa [Source:HGNC Symbol;Acc:11771]	0.43	0.4	0.46	0.74	0.71	0.78	0.31	1000000000000
						'chr5:135409923:135410083:+@chr5:135410443:135410603:+.A.withRI','chr5:135409923:135410083:+@chr5:135410443:135410603:+.B.up_chr5:135409923:135410083:+@chr5:135410443:135410603:+.B.dn'	RI	TGFBI	transforming growth factor, beta-induced, 68kDa [Source:HGNC Symbol;Acc:11771]	0.28	0.26	0.3	0.46	0.44	0.49	0.18	1000000000000
						'chr5:135409923:135410080:+@chr5:135410439:135410603:+.A.withRI','chr5:135409923:135410080:+@chr5:135410439:135410603:+.B.up_chr5:135409923:135410080:+@chr5:135410439:135410603:+.B.dn'	RI	TGFBI	transforming growth factor, beta-induced, 68kDa [Source:HGNC Symbol;Acc:11771]	0.23	0.22	0.25	0.41	0.39	0.43	0.18	1000000000000
						'chr5:135409923:135410083:+@chr5:135410439:135410603:+.A.withRI','chr5:135409923:135410083:+@chr5:135410439:135410603:+.B.up_chr5:135409923:135410083:+@chr5:135410439:135410603:+.B.dn'	RI	TGFBI	transforming growth factor, beta-induced, 68kDa [Source:HGNC Symbol;Acc:11771]	0.18	0.17	0.2	0.31	0.3	0.32	0.13	1000000000000
						'chr11:9261494:9261716:-@chr11:9258777:9259164:-.A.withRI','chr11:9261494:9261716:-@chr11:9258777:9259164:-.B.dn_chr11:9261494:9261716:-@chr11:9258777:9259164:-.B.up'	RI	TMEM41B	transmembrane protein 41B [Source:HGNC Symbol;Acc:28948]	0.88	0.86	0.9	0.77	0.75	0.79	-0.11	1000000000000
						'chr8:22941987:22942060:-@chr8:22941789:22941899:-.A.withRI','chr8:22941987:22942060:-@chr8:22941789:22941899:-.B.dn_chr8:22941987:22942060:-@chr8:22941789:22941899:-.B.up'	RI	TNFRSF10B	tumor necrosis factor receptor superfamily, member 10b [Source:HGNC Symbol;Acc:11905]	0.64	0.58	0.69	0.77	0.73	0.82	0.13	82.58
						'chr7:142282779:142282855:-@chr7:142282366:142282531:-.A.withRI','chr7:142282779:142282855:-@chr7:142282366:142282531:-.B.dn_chr7:142282779:142282855:-@chr7:142282366:142282531:-.B.up'	RI	TRPV6	transient receptor potential cation channel, subfamily V, member 6 [Source:HGNC Symbol;Acc:14006]	0.23	0.17	0.31	0.4	0.34	0.47	0.17	22.2
						'chr10:74726806:74726937:-@chr10:74723027:74723152:-.A.withRI','chr10:74726806:74726937:-@chr10:74723027:74723152:-.B.dn_chr10:74726806:74726937:-@chr10:74723027:74723152:-.B.up'	RI	TTC18	tetratricopeptide repeat domain 18 [Source:HGNC Symbol;Acc:30726]	0.31	0.17	0.51	0.75	0.55	0.92	0.44	37.53
						'chr12:47866556:47866883:-@chr12:47866360:47866479:-.A.withRI','chr12:47866556:47866883:-@chr12:47866360:47866479:-.B.dn_chr12:47866556:47866883:-@chr12:47866360:47866479:-.B.up'	RI	TUBA1A	tubulin, alpha 1a [Source:HGNC Symbol;Acc:20766]	0.07	0.05	0.09	0.21	0.17	0.25	0.14	92144400000
						'chr16:28763547:28763684:-@chr16:28763136:28763373:-.A.withRI','chr16:28763547:28763684:-@chr16:28763136:28763373:-.B.dn_chr16:28763547:28763684:-@chr16:28763136:28763373:-.B.up'	RI	TUFM	Tu translation elongation factor, mitochondrial [Source:HGNC Symbol;Acc:12420]	0.56	0.48	0.63	0.76	0.66	0.85	0.2	33.53
						'chr15:72921672:72921814:-@chr15:72921469:72921589:-.A.withRI','chr15:72921672:72921814:-@chr15:72921469:72921589:-.B.dn_chr15:72921672:72921814:-@chr15:72921469:72921589:-.B.up'	RI	ULK3	unc-51 like kinase 3 [Source:HGNC Symbol;Acc:19703]	0.28	0.17	0.41	0.7	0.51	0.95	0.42	378.29
						'chr4:38950995:38951076:+@chr4:38952823:38952973:+.A.withRI','chr4:38950995:38951076:+@chr4:38952823:38952973:+.B.up_chr4:38950995:38951076:+@chr4:38952823:38952973:+.B.dn'	RI	WDR19	WD repeat domain 19 [Source:HGNC Symbol;Acc:18340]	0.14	0.12	0.17	0.25	0.23	0.28	0.11	1000000000000
						'chr15:82990419:82990583:-@chr15:82989706:82990071:-.A.withRI','chr15:82990419:82990583:-@chr15:82989706:82990071:-.B.dn_chr15:82990419:82990583:-@chr15:82989706:82990071:-.B.up'	RI	WDR73	WD repeat domain 73 [Source:HGNC Symbol;Acc:25928]	0.61	0.55	0.67	0.8	0.74	0.86	0.19	6747700
						'chr17:22658897:22659072:+@chr17:22660253:22660425:+.A.withRI','chr17:22658897:22659072:+@chr17:22660253:22660425:+.B.up_chr17:22658897:22659072:+@chr17:22660253:22660425:+.B.dn'	RI	WSB1	WD repeat and SOCS box containing 1 [Source:HGNC Symbol;Acc:19221]	0.77	0.74	0.8	0.9	0.89	0.91	0.13	1000000000000
						'chr12:10747926:10748014:-@chr12:10745826:10746000:-.A.withRI','chr12:10747926:10748014:-@chr12:10745826:10746000:-.B.dn_chr12:10747926:10748014:-@chr12:10745826:10746000:-.B.up'	RI	YBX3	Y box binding protein 3 [Source:HGNC Symbol;Acc:2428]	0.2	0.18	0.23	0.3	0.27	0.34	0.1	1050160000
						'chr2:219781222:219781452:+@chr2:219781538:219782613:+.A.withRI','chr2:219781222:219781452:+@chr2:219781538:219782613:+.B.up_chr2:219781222:219781452:+@chr2:219781538:219782613:+.B.dn'	RI	ZFAND2B	zinc finger, AN1-type domain 2B [Source:HGNC Symbol;Acc:25206]	0.26	0.18	0.34	0.45	0.37	0.54	0.19	31.59
						'chr15:38893433:38893560:+@chr15:38893638:38894059:+.A.withRI','chr15:38893433:38893560:+@chr15:38893638:38894059:+.B.up_chr15:38893433:38893560:+@chr15:38893638:38894059:+.B.dn'	RI	ZFYVE19	zinc finger, FYVE domain containing 19 [Source:HGNC Symbol;Acc:20758]	0.24	0.2	0.3	0.39	0.34	0.45	0.15	34.39
						'chr10:134975210:134975339:+@chr10:134976282:134976656:+.A.withRI','chr10:134975210:134975339:+@chr10:134976282:134976656:+.B.up_chr10:134975210:134975339:+@chr10:134976282:134976656:+.B.dn'	RI	ZNF511	zinc finger protein 511 [Source:HGNC Symbol;Acc:28445]	0.07	0.07	0.08	0.19	0.18	0.2	0.12	1000000000000
						'chr10:134975210:134975310:+@chr10:134976282:134976656:+.A.withRI','chr10:134975210:134975310:+@chr10:134976282:134976656:+.B.up_chr10:134975210:134975310:+@chr10:134976282:134976656:+.B.dn'	RI	ZNF511	zinc finger protein 511 [Source:HGNC Symbol;Acc:28445]	0.06	0.06	0.07	0.16	0.15	0.17	0.1	1000000000000
						'chr7:98997447:98997532:+@chr7:98997908:98998053:+.A.withRI','chr7:98997447:98997532:+@chr7:98997908:98998053:+.B.up_chr7:98997447:98997532:+@chr7:98997908:98998053:+.B.dn'	RI	ZNF655	zinc finger protein 655 [Source:HGNC Symbol;Acc:30899]	0.59	0.52	0.66	0.9	0.81	0.96	0.31	318000000000
						'chr7:98997447:98997532:+@chr7:98997927:98998053:+.A.withRI','chr7:98997447:98997532:+@chr7:98997927:98998053:+.B.up_chr7:98997447:98997532:+@chr7:98997927:98998053:+.B.dn'	RI	ZNF655	zinc finger protein 655 [Source:HGNC Symbol;Acc:30899]	0.31	0.28	0.34	0.43	0.4	0.46	0.12	54955100
						'chr7:98997447:98997532:+@chr7:98997903:98998053:+.A.withRI','chr7:98997447:98997532:+@chr7:98997903:98998053:+.B.up_chr7:98997447:98997532:+@chr7:98997903:98998053:+.B.dn'	RI	ZNF655	zinc finger protein 655 [Source:HGNC Symbol;Acc:30899]	0.59	0.52	0.67	0.89	0.8	0.96	0.3	82.81
						'chr10:57789785:57790150:-@chr10:57789454:57789620:-.A.withRI','chr10:57789785:57790150:-@chr10:57789454:57789620:-.B.dn_chr10:57789785:57790150:-@chr10:57789454:57789620:-.B.up'	RI	ZWINT	ZW10 interacting kinetochore protein [Source:HGNC Symbol;Acc:13195]	0.13	0.12	0.14	0.26	0.25	0.28	0.13	1000000000000
						'chr10:57790056:57790150:-@chr10:57789785:57789908:-.A.withRI','chr10:57790056:57790150:-@chr10:57789785:57789908:-.B.dn_chr10:57790056:57790150:-@chr10:57789785:57789908:-.B.up'	RI	ZWINT	ZW10 interacting kinetochore protein [Source:HGNC Symbol;Acc:13195]	0.43	0.35	0.51	0.97	0.92	1	0.54	1000000000000
						'chr7:142789463:142789662:+@chr7:142789808:142789900:+.A.withRI','chr7:142789463:142789662:+@chr7:142789808:142789900:+.B.up_chr7:142789463:142789662:+@chr7:142789808:142789900:+.B.dn'	RI	ZYX	zyxin [Source:HGNC Symbol;Acc:13200]	0.2	0.14	0.29	0.63	0.46	0.79	0.43	9601.46
						'chr22:18479822:18480084:-@chr22:18479392:18479821:-.A.coreAndExt','chr22:18479822:18480084:-@chr22:18479392:18479821:-.B.core'	TUTR	AC006547.8		0.4	0.32	0.49	0.73	0.57	0.92	0.33	165.52
						'chr22:34952614:34953394:-@chr22:34952199:34952613:-.A.coreAndExt','chr22:34952614:34953394:-@chr22:34952199:34952613:-.B.core'	TUTR	APOL2	apolipoprotein L, 2 [Source:HGNC Symbol;Acc:619]	0.51	0.48	0.55	0.74	0.7	0.78	0.23	1000000000000
						'chr11:72756473:72757787:+@chr11:72757788:72758035:+.A.coreAndExt','chr11:72756473:72757787:+@chr11:72757788:72758035:+.B.core'	TUTR	ARHGEF17	Rho guanine nucleotide exchange factor (GEF) 17 [Source:HGNC Symbol;Acc:21726]	0.12	0.08	0.17	0.24	0.19	0.3	0.12	28.22
						'chr11:46650458:46651162:+@chr11:46651163:46652639:+.A.coreAndExt','chr11:46650458:46651162:+@chr11:46651163:46652639:+.B.core'	TUTR	ATG13	autophagy related 13 [Source:HGNC Symbol;Acc:29091]	0.63	0.59	0.68	0.73	0.69	0.78	0.1	20.99
						'chr20:54378126:54378619:-@chr20:54377851:54378125:-.A.coreAndExt','chr20:54378126:54378619:-@chr20:54377851:54378125:-.B.core'	TUTR	AURKA	aurora kinase A [Source:HGNC Symbol;Acc:11393]	0.67	0.66	0.68	0.77	0.75	0.79	0.1	1000000000000
						'chr1:85505712:85505896:-@chr1:85504517:85505711:-.A.coreAndExt','chr1:85505712:85505896:-@chr1:85504517:85505711:-.B.core'	TUTR	BCL10	B-cell CLL/lymphoma 10 [Source:HGNC Symbol;Acc:989]	0.64	0.57	0.72	0.97	0.91	1	0.33	1000000000000
						'chr22:21987709:21988142:+@chr22:21988143:21990221:+.A.coreAndExt','chr22:21987709:21988142:+@chr22:21988143:21990221:+.B.core'	TUTR	BCR	breakpoint cluster region [Source:HGNC Symbol;Acc:1014]	0.78	0.74	0.84	0.98	0.94	1	0.2	1000000000000
						'chr16:8856269:8856520:-@chr16:8854303:8856268:-.A.coreAndExt','chr16:8856269:8856520:-@chr16:8854303:8856268:-.B.core'	TUTR	CARHSP1	calcium regulated heat stable protein 1, 24kDa [Source:HGNC Symbol;Acc:17150]	0.74	0.67	0.83	0.95	0.91	1	0.21	118445
						'chr5:258070:258410:-@chr5:257875:258069:-.A.coreAndExt','chr5:258070:258410:-@chr5:257875:258069:-.B.core'	TUTR	CCDC127	coiled-coil domain containing 127 [Source:HGNC Symbol;Acc:30520]	0.71	0.64	0.79	0.56	0.51	0.61	-0.15	22.63
						'chr4:104028023:104028241:+@chr4:104028242:104029164:+.A.coreAndExt','chr4:104028023:104028241:+@chr4:104028242:104029164:+.B.core'	TUTR	CISD2	CDGSH iron sulfur domain 2 [Source:HGNC Symbol;Acc:24212]	0.27	0.26	0.29	0.47	0.45	0.5	0.2	1000000000000
						'chr1:228895762:228896110:+@chr1:228896111:228896351:+.A.coreAndExt','chr1:228895762:228896110:+@chr1:228896111:228896351:+.B.core'	TUTR	COG2	component of oligomeric golgi complex 2 [Source:HGNC Symbol;Acc:6546]	0.51	0.47	0.55	0.64	0.59	0.69	0.13	915.88
						'chr17:4007125:4007621:+@chr17:4007622:4007740:+.A.coreAndExt','chr17:4007125:4007621:+@chr17:4007622:4007740:+.B.core'	TUTR	CYB5D2	cytochrome b5 domain containing 2 [Source:HGNC Symbol;Acc:28471]	0.7	0.65	0.75	0.89	0.84	0.94	0.19	6270300000
						'chr14:52582699:52583234:-@chr14:52582481:52582698:-.A.coreAndExt','chr14:52582699:52583234:-@chr14:52582481:52582698:-.B.core'	TUTR	DDHD1	DDHD domain containing 1 [Source:HGNC Symbol;Acc:19714]	0.69	0.63	0.76	0.53	0.48	0.59	-0.16	73.48
						'chr20:60979918:60981028:-@chr20:60979538:60979917:-.A.coreAndExt','chr20:60979918:60981028:-@chr20:60979538:60979917:-.B.core'	TUTR	DIDO1	death inducer-obliterator 1 [Source:HGNC Symbol;Acc:2680]	0.75	0.71	0.8	0.88	0.84	0.92	0.13	1055.42
						'chr2:25309805:25310650:-@chr2:25309347:25309804:-.A.coreAndExt','chr2:25309805:25310650:-@chr2:25309347:25309804:-.B.core'	TUTR	DNMT3A	DNA (cytosine-5-)-methyltransferase 3 alpha [Source:HGNC Symbol;Acc:2978]	0.79	0.7	0.92	0.61	0.55	0.67	-0.18	25.59
						'chr5:146753126:146753789:-@chr5:146750565:146753125:-.A.coreAndExt','chr5:146753126:146753789:-@chr5:146750565:146753125:-.B.core'	TUTR	DPYSL3	dihydropyrimidinase-like 3 [Source:HGNC Symbol;Acc:3015]	0.67	0.63	0.7	0.81	0.77	0.85	0.14	309538000
						'chr1:23112950:23113699:+@chr1:23113700:23114405:+.A.coreAndExt','chr1:23112950:23113699:+@chr1:23113700:23114405:+.B.core'	TUTR	EPHB2	EPH receptor B2 [Source:HGNC Symbol;Acc:3393]	0.68	0.63	0.73	0.56	0.53	0.6	-0.12	124.37
						'chr1:240119525:240119671:+@chr1:240119672:240119864:+.A.coreAndExt','chr1:240119525:240119671:+@chr1:240119672:240119864:+.B.core'	TUTR	EXO1	exonuclease 1 [Source:HGNC Symbol;Acc:3511]	0.46	0.31	0.65	0.18	0.14	0.23	-0.28	204.33
						'chr10:116611289:116613657:+@chr10:116613658:116614466:+.A.coreAndExt','chr10:116611289:116613657:+@chr10:116613658:116614466:+.B.core'	TUTR	FAM160B1	family with sequence similarity 160, member B1 [Source:HGNC Symbol;Acc:29320]	0.86	0.83	0.9	0.96	0.94	0.99	0.1	326839
						'chr7:6335734:6336529:-@chr7:6335565:6335733:-.A.coreAndExt','chr7:6335734:6336529:-@chr7:6335565:6335733:-.B.core'	TUTR	FAM220A	family with sequence similarity 220, member A [Source:HGNC Symbol;Acc:22422]	0.85	0.81	0.89	0.96	0.92	0.99	0.11	55745
						'chr1:224325803:224326153:+@chr1:224326154:224326325:+.A.coreAndExt','chr1:224325803:224326153:+@chr1:224326154:224326325:+.B.core'	TUTR	H3F3A	H3 histone, family 3A [Source:HGNC Symbol;Acc:4764]	0.58	0.58	0.59	0.68	0.67	0.68	0.1	1000000000000
						'chr1:234780591:234780823:-@chr1:234780264:234780590:-.A.coreAndExt','chr1:234780591:234780823:-@chr1:234780264:234780590:-.B.core'	TUTR	HEATR1	HEAT repeat containing 1 [Source:HGNC Symbol;Acc:25517]	0.2	0.2	0.21	0.3	0.29	0.31	0.1	1000000000000
						'chr17:23965854:23966207:-@chr17:23965594:23965853:-.A.coreAndExt','chr17:23965854:23966207:-@chr17:23965594:23965853:-.B.core'	TUTR	KIAA0100	KIAA0100 [Source:HGNC Symbol;Acc:28960]	0.81	0.78	0.85	0.97	0.94	0.99	0.16	1000000000000
						'chr19:10525223:10525625:-@chr19:10524759:10525222:-.A.coreAndExt','chr19:10525223:10525625:-@chr19:10524759:10525222:-.B.core'	TUTR	KRI1	KRI1 homolog (S. cerevisiae) [Source:HGNC Symbol;Acc:25769]	0.39	0.34	0.44	0.58	0.5	0.66	0.19	104.69
						'chr3:195843156:195844084:-@chr3:195842807:195843155:-.A.coreAndExt','chr3:195843156:195844084:-@chr3:195842807:195843155:-.B.core'	TUTR	LSG1	large 60S subunit nuclear export GTPase 1 [Source:HGNC Symbol;Acc:25652]	0.77	0.74	0.8	0.87	0.83	0.91	0.1	63.41
						'chr2:133119054:133120012:-@chr2:133118893:133119053:-.A.coreAndExt','chr2:133119054:133120012:-@chr2:133118893:133119053:-.B.core'	TUTR	LYPD1	LY6/PLAUR domain containing 1 [Source:HGNC Symbol;Acc:28431]	0.83	0.76	0.91	0.99	0.98	1	0.16	16528.1
						chr12:56438947:56439466:+@chr12:56439467:56439809:+.A.coreAndExt','chr12:56438947:56439466:+@chr12:56439467:56439809:+.B.core'	TUTR	2017-03-09	membrane-associated ring finger (C3HC4) 9 [Source:HGNC Symbol;Acc:25139]	0.96	0.86	1	0.7	0.62	0.78	-0.26	108.69
						'chr1:154702640:154704059:-@chr1:154700141:154702639:-.A.coreAndExt','chr1:154702640:154704059:-@chr1:154700141:154702639:-.B.core'	TUTR	MEF2D	myocyte enhancer factor 2D [Source:HGNC Symbol;Acc:6997]	0.48	0.39	0.58	0.72	0.62	0.83	0.24	27.37
						'chr9:27319127:27320583:-@chr9:27315205:27319126:-.A.coreAndExt','chr9:27319127:27320583:-@chr9:27315205:27319126:-.B.core'	TUTR	MOB3B	MOB kinase activator 3B [Source:HGNC Symbol;Acc:23825]	0.46	0.43	0.48	0.56	0.53	0.6	0.1	23155.1
						'chr11:124141820:124142280:-@chr11:124141602:124141819:-.A.coreAndExt','chr11:124141820:124142280:-@chr11:124141602:124141819:-.B.core'	TUTR	MSANTD2	Myb/SANT-like DNA-binding domain containing 2 [Source:HGNC Symbol;Acc:26266]	0.75	0.68	0.83	0.92	0.86	0.97	0.17	29.09
						'chr2:70018920:70021277:+@chr2:70021278:70023581:+.A.coreAndExt','chr2:70018920:70021277:+@chr2:70021278:70023581:+.B.core'	TUTR	MXD1	MAX dimerization protein 1 [Source:HGNC Symbol;Acc:6761]	0.65	0.62	0.67	0.77	0.75	0.8	0.12	1000000000000
						'chr8:128822386:128822702:+@chr8:128822703:128822853:+.A.coreAndExt','chr8:128822386:128822702:+@chr8:128822703:128822853:+.B.core'	TUTR	MYC	v-myc avian myelocytomatosis viral oncogene homolog [Source:HGNC Symbol;Acc:7553]	0.37	0.35	0.39	0.26	0.24	0.28	-0.11	1000000000000
						'chr1:1673812:1674201:-@chr1:1672536:1673811:-.A.coreAndExt','chr1:1673812:1674201:-@chr1:1672536:1673811:-.B.core'	TUTR	NADK	NAD kinase [Source:HGNC Symbol;Acc:29831]	0.71	0.67	0.76	0.85	0.78	0.91	0.14	20.18
						'chr15:20599040:20600268:-@chr15:20594718:20599039:-.A.coreAndExt','chr15:20599040:20600268:-@chr15:20594718:20599039:-.B.core'	TUTR	NIPA1	non imprinted in Prader-Willi/Angelman syndrome 1 [Source:HGNC Symbol;Acc:17043]	0.77	0.73	0.81	0.88	0.85	0.91	0.11	10708.7
						'chr9:138509048:138510342:-@chr9:138508715:138509047:-.A.coreAndExt','chr9:138509048:138510342:-@chr9:138508715:138509047:-.B.core'	TUTR	NOTCH1	notch 1 [Source:HGNC Symbol;Acc:7881]	0.7	0.62	0.79	0.9	0.81	0.98	0.2	34.23
						'chr19:2224107:2224266:+@chr19:2224267:2224487:+.A.coreAndExt','chr19:2224107:2224266:+@chr19:2224267:2224487:+.B.core'	TUTR	OAZ1	ornithine decarboxylase antizyme 1 [Source:HGNC Symbol;Acc:8095]	0.6	0.57	0.63	0.76	0.72	0.79	0.16	1000000000000
						'chr1:52026049:52026354:+@chr1:52026355:52026672:+.A.coreAndExt','chr1:52026049:52026354:+@chr1:52026355:52026672:+.B.core'	TUTR	OSBPL9	oxysterol binding protein-like 9 [Source:HGNC Symbol;Acc:16386]	0.84	0.81	0.87	0.95	0.92	0.98	0.11	675825
						'chr8:82046904:82051332:-@chr8:82042598:82046903:-.A.coreAndExt','chr8:82046904:82051332:-@chr8:82042598:82046903:-.B.core'	TUTR	PAG1	phosphoprotein associated with glycosphingolipid microdomains 1 [Source:HGNC Symbol;Acc:30043]	0.48	0.44	0.53	0.6	0.58	0.62	0.12	5058.8
						chr2:113691408:113692579:-@chr2:113690043:113691407:-.A.coreAndExt','chr2:113691408:113692579:-@chr2:113690043:113691407:-.B.core'	TUTR	PAX8	paired box 8 [Source:HGNC Symbol;Acc:8622]	0.49	0.38	0.61	0.93	0.83	1	0.44	1000000000000
						'chr16:15037633:15039045:+@chr16:15039046:15039688:+.A.coreAndExt','chr16:15037633:15039045:+@chr16:15039046:15039688:+.B.core'	TUTR	PDXDC1	pyridoxal-dependent decarboxylase domain containing 1 [Source:HGNC Symbol;Acc:28995]	0.31	0.3	0.32	0.49	0.47	0.5	0.18	1000000000000
						'chr1:158449900:158451053:+@chr1:158451054:158451786:+.A.coreAndExt','chr1:158449900:158451053:+@chr1:158451054:158451786:+.B.core'	TUTR	PEA15	phosphoprotein enriched in astrocytes 15 [Source:HGNC Symbol;Acc:8822]	0.62	0.6	0.65	0.72	0.69	0.74	0.1	1000000000000
						'chr8:78057859:78058050:-@chr8:78057711:78057858:-.A.coreAndExt','chr8:78057859:78058050:-@chr8:78057711:78057858:-.B.core'	TUTR	PEX2	peroxisomal biogenesis factor 2 [Source:HGNC Symbol;Acc:9717]	0.81	0.74	0.88	0.61	0.57	0.66	-0.2	266352000
						'chr11:73722368:73725343:-@chr11:73719009:73722367:-.A.coreAndExt','chr11:73722368:73725343:-@chr11:73719009:73722367:-.B.core'	TUTR	PGM2L1	phosphoglucomutase 2-like 1 [Source:HGNC Symbol;Acc:20898]	0.53	0.51	0.55	0.64	0.62	0.65	0.11	1000000000000
						'chr2:208928274:208930179:+@chr2:208930180:208931704:+.A.coreAndExt','chr2:208928274:208930179:+@chr2:208930180:208931704:+.B.core'	TUTR	PIKFYVE	phosphoinositide kinase, FYVE finger containing [Source:HGNC Symbol;Acc:23785]	0.8	0.77	0.83	0.9	0.87	0.93	0.1	7120410
						'chr16:22252522:22252847:+@chr16:22252848:22253265:+.A.coreAndExt','chr16:22252522:22252847:+@chr16:22252848:22253265:+.B.core'	TUTR	POLR3E	polymerase (RNA) III (DNA directed) polypeptide E (80kD) [Source:HGNC Symbol;Acc:30347]	0.41	0.39	0.44	0.52	0.48	0.55	0.11	12104.6
						'chr12:41126687:41127394:+@chr12:41127395:41128687:+.A.coreAndExt','chr12:41126687:41127394:+@chr12:41127395:41128687:+.B.core'	TUTR	PPHLN1	periphilin 1 [Source:HGNC Symbol;Acc:19369]	0.8	0.76	0.83	0.9	0.85	0.94	0.1	21.49
						'chr17:62230617:62231898:+@chr17:62231899:62237322:+.A.coreAndExt','chr17:62230617:62231898:+@chr17:62231899:62237322:+.B.core'	TUTR	PRKCA	protein kinase C, alpha [Source:HGNC Symbol;Acc:9393]	0.25	0.22	0.28	0.35	0.33	0.38	0.1	63835
						'chr7:101852563:101852900:+@chr7:101852901:101854118:+.A.coreAndExt','chr7:101852563:101852900:+@chr7:101852901:101854118:+.B.core'	TUTR	PRKRIP1	PRKR interacting protein 1 (IL11 inducible) [Source:HGNC Symbol;Acc:21894]	0.38	0.36	0.41	0.55	0.51	0.6	0.17	1000000000000
						'chr9:124194644:124195402:+@chr9:124195403:124197803:+.A.coreAndExt','chr9:124194644:124195402:+@chr9:124195403:124197803:+.B.core'	TUTR	PTGS1	prostaglandin-endoperoxide synthase 1 (prostaglandin G/H synthase and cyclooxygenase) [Source:HGNC Symbol;Acc:9604]	0.4	0.39	0.42	0.52	0.51	0.53	0.12	1000000000000
						'chr10:129771160:129771400:+@chr10:129771401:129774108:+.A.coreAndExt','chr10:129771160:129771400:+@chr10:129771401:129774108:+.B.core'	TUTR	PTPRE	protein tyrosine phosphatase, receptor type, E [Source:HGNC Symbol;Acc:9669]	0.31	0.26	0.37	0.84	0.71	0.98	0.53	1000000000000
						'chr22:39972245:39972551:-@chr22:39971559:39972244:-.A.coreAndExt','chr22:39972245:39972551:-@chr22:39971559:39972244:-.B.core'	TUTR	RANGAP1	Ran GTPase activating protein 1 [Source:HGNC Symbol;Acc:9854]	0.35	0.31	0.4	0.51	0.44	0.59	0.16	78.61
						'chr20:18415987:18418406:-@chr20:18415498:18415986:-.A.coreAndExt','chr20:18415987:18418406:-@chr20:18415498:18415986:-.B.core'	TUTR	RBBP9	retinoblastoma binding protein 9 [Source:HGNC Symbol;Acc:9892]	0.85	0.82	0.88	0.97	0.94	0.99	0.12	1000000000000
						'chr22:34469909:34470186:-@chr22:34464728:34469908:-.A.coreAndExt','chr22:34469909:34470186:-@chr22:34464728:34469908:-.B.core'	TUTR	RBFOX2	RNA binding protein, fox-1 homolog (C. elegans) 2 [Source:HGNC Symbol;Acc:9906]	0.34	0.33	0.36	0.46	0.44	0.48	0.12	1000000000000
						'chr2:99383843:99384134:-@chr2:99383370:99383842:-.A.coreAndExt','chr2:99383843:99384134:-@chr2:99383370:99383842:-.B.core'	TUTR	REV1	REV1, polymerase (DNA directed) [Source:HGNC Symbol;Acc:14060]	0.6	0.55	0.66	0.8	0.73	0.86	0.2	13580.2
						'chr12:122522701:122523175:-@chr12:122522314:122522700:-.A.coreAndExt','chr12:122522701:122523175:-@chr12:122522314:122522700:-.B.core'	TUTR	RILPL1	Rab interacting lysosomal protein-like 1 [Source:HGNC Symbol;Acc:26814]	0.66	0.58	0.76	0.44	0.39	0.49	-0.22	4741.76
						'chr1:40478706:40478941:+@chr1:40478942:40479180:+.A.coreAndExt','chr1:40478706:40478941:+@chr1:40478942:40479180:+.B.core'	TUTR	RLF	rearranged L-myc fusion [Source:HGNC Symbol;Acc:10025]	0.64	0.58	0.71	0.51	0.48	0.54	-0.13	91.19
						'chr12:121555553:121556025:-@chr12:121555224:121555552:-.A.coreAndExt','chr12:121555553:121556025:-@chr12:121555224:121555552:-.B.core'	TUTR	RSRC2	arginine/serine-rich coiled-coil 2 [Source:HGNC Symbol;Acc:30559]	0.33	0.31	0.34	0.43	0.41	0.44	0.1	1000000000000
						'chr1:52925729:52925978:-@chr1:52925095:52925728:-.A.coreAndExt','chr1:52925729:52925978:-@chr1:52925095:52925728:-.B.core'	TUTR	SELRC1	Sel1 repeat containing 1 [Source:HGNC Symbol;Acc:25716]	0.88	0.81	0.95	0.69	0.61	0.77	-0.19	64.09
						'chr6:46752150:46752709:+@chr6:46752710:46753886:+.A.coreAndExt','chr6:46752150:46752709:+@chr6:46752710:46753886:+.B.core'	TUTR	SLC25A27	solute carrier family 25, member 27 [Source:HGNC Symbol;Acc:21065]	0.53	0.46	0.59	0.7	0.65	0.75	0.17	40.7
						'chr17:23750174:23750797:-@chr17:23745792:23750173:-.A.coreAndExt','chr17:23750174:23750797:-@chr17:23745792:23750173:-.B.core'	TUTR	SLC46A1	solute carrier family 46 (folate transporter), member 1 [Source:HGNC Symbol;Acc:30521]	0.38	0.37	0.4	0.55	0.53	0.58	0.17	1000000000000
						'chr1:177589399:177590351:+@chr1:177590352:177591076:+.A.coreAndExt','chr1:177589399:177590351:+@chr1:177590352:177591076:+.B.core'	TUTR	SOAT1	sterol O-acyltransferase 1 [Source:HGNC Symbol;Acc:11177]	0.73	0.71	0.76	0.83	0.8	0.87	0.1	93169.6
						'chr10:97062367:97064804:-@chr10:97061518:97062366:-.A.coreAndExt','chr10:97062367:97064804:-@chr10:97061518:97062366:-.B.core'	TUTR	SORBS1	sorbin and SH3 domain containing 1 [Source:HGNC Symbol;Acc:14565]	0.62	0.57	0.67	0.76	0.71	0.81	0.14	195.76
						'chr20:41523117:41523830:+@chr20:41523831:41525659:+.A.coreAndExt','chr20:41523117:41523830:+@chr20:41523831:41525659:+.B.core'	TUTR	SRSF6	serine/arginine-rich splicing factor 6 [Source:HGNC Symbol;Acc:10788]	0.4	0.4	0.41	0.5	0.48	0.51	0.1	1000000000000
						'chr17:59578777:59580059:-@chr17:59578525:59578776:-.A.coreAndExt','chr17:59578777:59580059:-@chr17:59578525:59578776:-.B.core'	TUTR	TEX2	testis expressed 2 [Source:HGNC Symbol;Acc:30884]	0.89	0.85	0.94	0.75	0.71	0.8	-0.14	687291
						'chr9:134761099:134761441:-@chr9:134756555:134761098:-.A.coreAndExt','chr9:134761099:134761441:-@chr9:134756555:134761098:-.B.core'	TUTR	TSC1	tuberous sclerosis 1 [Source:HGNC Symbol;Acc:12362]	0.49	0.44	0.55	0.64	0.58	0.7	0.15	23.21
						'chr8:82777306:82777483:-@chr8:82776510:82777305:-.A.coreAndExt','chr8:82777306:82777483:-@chr8:82776510:82777305:-.B.core'	TUTR	ZFAND1	zinc finger, AN1-type domain 1 [Source:HGNC Symbol;Acc:25858]	0.71	0.65	0.77	0.92	0.84	1	0.21	85.48

## Sheet: Fig 2
Fig 2A-D; Fig 3A
barcode	site	Neoplasm American Joint Committee on Cancer Clinical Group Stage	ANKZF1	EIF2B5	MARS	TGFB1
TCGA-BA-4074	Tumor	Stage IVA	0.701998	0.83602	0.638134	1.46047
TCGA-BA-4076	Tumor	Stage IVA	1.88828	1.23728	0.775695	3.01019
TCGA-BA-4078	Tumor	Stage IVA	2.7689	3.97855	1.57763	2.66883
TCGA-BA-5149	Tumor	Stage IVA	0.896031	0.515281	0.440674	2.71362
TCGA-BA-5151	Tumor	Stage IVA	0.698921	0.494902	0.354713	0.782371
TCGA-BA-5152	Tumor	Stage IVA	0.213817	0.192053	0.216171	0.160606
TCGA-BA-5153	Tumor	Stage III	1.35033	2.08559	0.162833	0.957633
TCGA-BA-5555	Tumor	Stage IVA	0.286405	0.455897	0.199798	0.256095
TCGA-BA-5556	Tumor	Stage II	0.225104	0.184949	0.182082	0.824207
TCGA-BA-5557	Tumor	Stage IVA	0.22095	0.124309	0.141633	0.857328
TCGA-BA-5558	Tumor	Stage IVA	0.746186	0.359538	0.181018	1.3552
TCGA-BA-5559	Tumor	Stage IVA	1.22751	1.62997	1.28271	1.08274
TCGA-BA-6868	Tumor	Stage IVB	1.84546	0.935502	0.695472	2.7238
TCGA-BA-6869	Tumor	Stage III	1.06646	1.03286	0.40025	0.176588
TCGA-BA-6870	Tumor	Stage IVC	1.4364	0.590306	0.162833	1.89193
TCGA-BA-6871	Tumor	Stage IVA	2.13245	2.52858	1.05293	1.03388
TCGA-BA-6872	Tumor	Stage IVA	0.817265	0.705473	0.205565	2.31233
TCGA-BA-6873	Tumor	Stage IVA	1.00751	0.542594	0.368232	3.23946
TCGA-BA-7269	Tumor	Stage III	0.209586	0.0155994	0.00506626	0.00376895
TCGA-BA-A4IF	Tumor	Stage IVA	1.69012	1.23843	0.562963	2.29957
TCGA-BA-A4IG	Tumor	Stage IVA	1.39204	1.14568	0.64893	0.427424
TCGA-BA-A4IH	Tumor	Stage IVA	1.33036	1.57365	0.723438	0.889571
TCGA-BA-A4II	Tumor	Stage I	1.59297	0.79755	0.69662	1.17887
TCGA-BA-A6D8	Tumor	Stage IVA	0.666873	0.804794	0.216728	0
TCGA-BA-A6DA	Tumor	Stage IVA	1.81384	0.622209	0.0398107	0.274915
TCGA-BA-A6DB	Tumor	Stage II	1.27389	1.14787	0.57338	1.21154
TCGA-BA-A6DD	Tumor	Stage IVA	0.967859	0.351025	0.264347	0.509601
TCGA-BA-A6DE	Tumor	Stage III	0.526494	0.594009	0.472682	0.656938
TCGA-BA-A6DG	Tumor	Stage IVA	1.88026	0.998993	0.890031	3.89256
TCGA-BA-A6DI	Tumor	Stage III	1.72341	1.10774	0.754703	1.34305
TCGA-BA-A6DJ	Tumor	Stage IVA	0.801806	0.883144	0.738143	2.42522
TCGA-BA-A6DL	Tumor	Stage III	1.89924	1.79386	0.934071	1.61781
TCGA-BB-4217	Tumor	Stage IVA	1.31476	0.760422	0.480276	0.929313
TCGA-BB-4223	Tumor	Stage IVA	2.46768	2.20711	1.51256	2.1821
TCGA-BB-4224	Tumor	Stage III	2.55342	2.38466	0.951825	1.58629
TCGA-BB-4225	Tumor	Stage IVA	0.756334	0.466845	0.32032	0.130998
TCGA-BB-4228	Tumor	Stage II	1.31775	0.826821	0.551748	1.05138
TCGA-BB-7861	Tumor	Stage III	1.74019	2.04677	1.44967	1.01962
TCGA-BB-7862	Tumor	Stage IVA	1.12335	0.96737	0.690514	1.12877
TCGA-BB-7863	Tumor	Stage III	0.833384	0.149502	0.25871	1.09812
TCGA-BB-7864	Tumor	Stage IVA	0.874022	1.01204	0.709348	0.834262
TCGA-BB-7866	Tumor	Stage III	2.6781	1.76057	1.24709	1.93158
TCGA-BB-7870	Tumor	Stage IVA	1.601	0.655476	0.350593	0.051529
TCGA-BB-7871	Tumor	Stage IVA	1.94266	1.31955	0.485396	2.30675
TCGA-BB-7872	Tumor	Stage IVA	0.645315	0.382201	0.0780375	1.46302
TCGA-BB-8596	Tumor	Stage IVA	2.10014	1.83105	0.965417	3.28963
TCGA-BB-8601	Tumor	Stage II	1.81598	2.01806	1.10988	0.605574
TCGA-BB-A5HU	Tumor	Stage IVA	2.15179	1.38895	0.722256	5.34982
TCGA-BB-A5HY	Tumor	Stage IVA	1.52037	1.69012	0.845737	0.829441
TCGA-BB-A5HZ	Tumor	Stage IVA	1.09918	0.557813	0.60352	1.39824
TCGA-C9-A47Z	Tumor	Stage III	1.89486	1.15833	1.09705	2.99794
TCGA-C9-A480	Tumor	Stage III	1.37785	1.21381	0.825949	1.45031
TCGA-CN-4722	Tumor	Stage II	0.602495	0.578647	0.3142	0.553338
TCGA-CN-4723	Tumor	Stage IVA	2.55176	2.75867	1.37354	3.24036
TCGA-CN-4725	Tumor	Stage II	1.12606	0.630308	0.499566	1.99103
TCGA-CN-4726	Tumor	Stage IVA	0.705086	0.30665	0.468507	0.409302
TCGA-CN-4727	Tumor	Stage IVA	0.354496	0.92552	0.708184	0.33021
TCGA-CN-4728	Tumor	Stage IVA	1.05604	1.30759	0.742156	2.4685
TCGA-CN-4729	Tumor	Stage IVA	0.858673	0.81813	0.707796	2.28206
TCGA-CN-4730	Tumor	Stage IVA	0.526494	0.332056	0.427168	0.428451
TCGA-CN-4731	Tumor	Stage IVA	0.703155	0.390186	0.103834	0.723438
TCGA-CN-4733	Tumor	Stage I	0.225973	0.142854	0.125138	0.570108
TCGA-CN-4734	Tumor	Stage II	0.567502	0.381038	0.473241	1.28212
TCGA-CN-4735	Tumor	Stage IVA	1.56106	1.61983	0.55302	1.7967
TCGA-CN-4736	Tumor	Stage II	0.79925	1.03491	0.622209	1.81813
TCGA-CN-4737	Tumor	Stage II	1.38833	1.29452	1.02572	2.92646
TCGA-CN-4738	Tumor	Stage IVA	1.74159	1.07379	0.756334	2.51866
TCGA-CN-4739	Tumor	Stage IVA	1.84907	2.15101	0.681808	0.652924
TCGA-CN-4740	Tumor	Stage IVA	0.302463	0.366434	0.262345	1.08221
TCGA-CN-4741	Tumor	Stage IVA	1.8469	2.65115	0.746186	1.01709
TCGA-CN-4742	Tumor	Stage IVA	0.31577	0.144275	0.217426	0.558455
TCGA-CN-5355	Tumor	Stage IVA	1.07274	0.976684	0.391135	1.43955
TCGA-CN-5356	Tumor	Stage III	0.555572	0.749422	0.625017	0.879031
TCGA-CN-5358	Tumor	Stage III	0.849736	0.587959	0.347156	1.40134
TCGA-CN-5359	Tumor	Stage IVA	1.12173	0.908118	0.719503	2.6562
TCGA-CN-5360	Tumor	Stage IVA	1.38771	2.09937	1.03798	1.47452
TCGA-CN-5361	Tumor	NA	0.652924	0.501619	0.383833	1.81312
TCGA-CN-5363	Tumor	Stage IVB	0.510196	0.169357	0.18798	1.94933
TCGA-CN-5364	Tumor	Stage IVA	0.37299	0.556852	0.227281	0.505744
TCGA-CN-5365	Tumor	Stage IVC	0.846624	0.537286	0.407084	2.15179
TCGA-CN-5366	Tumor	Stage IVA	0.853749	0.498105	0.562317	1.82243
TCGA-CN-5367	Tumor	Stage IVA	0.669839	0.345662	0.222661	1.48864
TCGA-CN-5369	Tumor	Stage IVA	1.2104	0.912798	0.687855	1.61983
TCGA-CN-5370	Tumor	Stage II	0.548261	0.458342	0.233929	1.52037
TCGA-CN-5373	Tumor	Stage II	0.503973	0.264012	0.0714757	0.86994
TCGA-CN-5374	Tumor	Stage IVA	1.82746	1.922	0.839985	2.97871
TCGA-CN-6010	Tumor	Stage IVA	1.21837	1.11634	0.560062	0.670211
TCGA-CN-6011	Tumor	Stage IVA	1.32134	0.676177	0.435437	3.27349
TCGA-CN-6012	Tumor	Stage III	1.06646	1.54524	0.676926	0.680303
TCGA-CN-6013	Tumor	Stage IVA	1.60637	2.2417	0.989035	2.46276
TCGA-CN-6016	Tumor	Stage IVA	0.372762	0.341213	0.145421	1.25463
TCGA-CN-6017	Tumor	Stage III	0.401949	0.398557	0.370944	0.8164
TCGA-CN-6018	Tumor	Stage IVA	0.197867	0.130392	0.232436	1.73669
TCGA-CN-6019	Tumor	Stage IVA	0.722256	1.04673	0.0716694	1.25463
TCGA-CN-6020	Tumor	Stage IVA	0.541654	0.863167	0.240601	1.51516
TCGA-CN-6021	Tumor	Stage III	0.278054	0.636349	0.293506	0.257399
TCGA-CN-6022	Tumor	Stage IVA	1.0628	0.655476	0.745782	2.02786
TCGA-CN-6023	Tumor	Stage IVA	0.713631	1.74229	1.31416	0.483115
TCGA-CN-6024	Tumor	Stage IVA	0.34737	0.546997	0.929788	1.43892
TCGA-CN-6988	Tumor	Stage IVA	1.30461	1.23786	0.996996	0.323319
TCGA-CN-6989	Tumor	Stage IVA	1.004	1.16996	0.90299	2.89785
TCGA-CN-6992	Tumor	Stage IVA	1.38401	1.03235	1.39824	1.01912
TCGA-CN-6994	Tumor	Stage IVA	0.984576	1.00199	0.60626	2.19929
TCGA-CN-6995	Tumor	Stage IVA	0.461344	0.822902	0.265185	0.771545
TCGA-CN-6996	Tumor	Stage IVA	0.85688	0.603862	0.715975	1.87517
TCGA-CN-6997	Tumor	Stage IVA	2.28286	3.11141	1.397	1.74089
TCGA-CN-6998	Tumor	Stage IVA	0.616972	0.39066	0.177628	1.00049
TCGA-CN-A497	Tumor	Stage IVA	1.79386	2.05512	1.71993	1.32134
TCGA-CN-A498	Tumor	Stage II	1.43199	0.89372	0.240601	2.49724
TCGA-CN-A499	Tumor	Stage I	1.68323	1.82315	1.03849	1.48478
TCGA-CN-A49A	Tumor	Stage IVA	1.82674	1.91464	1.1622	3.83389
TCGA-CN-A49B	Tumor	Stage III	1.62659	1.47516	2.09095	2.56089
TCGA-CN-A49C	Tumor	Stage IVA	1.88245	1.69288	0.787407	1.21666
TCGA-CN-A63T	Tumor	Stage IVA	1.41568	1.27507	0.714021	1.33096
TCGA-CN-A641	Tumor	Stage IVA	1.26336	1.22065	0.734545	1.44524
TCGA-CN-A642	Tumor	Stage IVA	2.78171	1.72551	0.94124	2.93689
TCGA-CQ-5323	Tumor	Stage III	0.754703	1.24709	0.809078	0.701613
TCGA-CQ-5324	Tumor	Stage IVA	0.281581	0.0707063	0.0941574	0.477452
TCGA-CQ-5325	Tumor	Stage I	0.319127	0.413021	0.156238	0.673935
TCGA-CQ-5326	Tumor	Stage IVA	0.251417	0.129961	0.442784	1.73599
TCGA-CQ-5327	Tumor	Stage IVA	0.851072	0.251738	0.433876	2.02108
TCGA-CQ-5329	Tumor	Stage III	0.59165	0.309149	0.341213	2.134
TCGA-CQ-5330	Tumor	Stage III	1.2019	0.964929	0.776111	3.82274
TCGA-CQ-5331	Tumor	Stage IVA	0.472123	0.281581	0.304931	0.754296
TCGA-CQ-5332	Tumor	Stage III	0.917495	0.905784	0.698921	0.65767
TCGA-CQ-5333	Tumor	Stage I	0.860468	0.858224	0.272496	2.32113
TCGA-CQ-5334	Tumor	Stage IVB	0.431802	0.219111	0.149207	1.13693
TCGA-CQ-6218	Tumor	Stage III	0.319922	0.195446	0.175325	0.633501
TCGA-CQ-6219	Tumor	Stage IVA	0.443578	0.546682	0.236486	0.796277
TCGA-CQ-6220	Tumor	Stage III	0.611079	0.340792	0.492005	0.96737
TCGA-CQ-6221	Tumor	Stage II	0.507225	0.541967	0.363528	3.00406
TCGA-CQ-6222	Tumor	Stage IVA	0.881315	0.627835	0.167156	0.642435
TCGA-CQ-6223	Tumor	Stage IVA	0.530789	0.771131	0.540403	1.15833
TCGA-CQ-6224	Tumor	Stage II	0.474921	0.330415	0.404876	2.60839
TCGA-CQ-6227	Tumor	Stage III	0.776944	0.509601	0.112799	0.546366
TCGA-CQ-6228	Tumor	Stage III	1.97311	1.32916	0.351025	1.1811
TCGA-CQ-6229	Tumor	Stage III	1.10185	0.985071	0.426911	1.53539
TCGA-CQ-7063	Tumor	NA	1.02674	0.285147	0.570761	1.54787
TCGA-CQ-7065	Tumor	Stage II	0.57338	0.417021	0.113175	0.69318
TCGA-CQ-7067	Tumor	Stage I	1.1733	1.25289	0.516183	1.41943
TCGA-CQ-7068	Tumor	Stage II	1.49444	0.982599	0.641358	2.65199
TCGA-CQ-7069	Tumor	Stage II	0.810797	1.03439	0.756334	3.16903
TCGA-CQ-A4C6	Tumor	Stage II	1.66811	0.930739	0.90113	3.1566
TCGA-CQ-A4C7	Tumor	Stage II	2.09018	1.29689	1.02826	5.53251
TCGA-CQ-A4C9	Tumor	NA	1.60234	1.59163	0.693562	0.819863
TCGA-CQ-A4CB	Tumor	Stage II	1.33157	1.5505	0.84485	2.18522
TCGA-CQ-A4CD	Tumor	Stage IVB	1.74159	0.809508	0.43648	3.21445
TCGA-CQ-A4CE	Tumor	Stage II	1.43829	1.12444	0.806506	0.718718
TCGA-CQ-A4CG	Tumor	Stage II	1.7465	1.63471	0.934548	2.66293
TCGA-CQ-A4CH	Tumor	Stage IVA	1.39948	1.64898	1.28094	3.32379
TCGA-CQ-A4CI	Tumor	NA	1.28683	1.69081	1.20983	1.21552
TCGA-CR-5243	Tumor	Stage IVA	1.43514	1.08379	0.375503	0.59875
TCGA-CR-5247	Tumor	Stage III	0.596376	0.134426	0.250619	0.760013
TCGA-CR-5248	Tumor	Stage IVA	1.75916	1.55775	0.397352	1.21552
TCGA-CR-5249	Tumor	Stage II	1.18055	1.569	0.533257	0.589299
TCGA-CR-5250	Tumor	Stage II	1.07799	1.01558	0.433357	0.557813
TCGA-CR-6467	Tumor	Stage IVA	1.68116	1.77116	0.663548	1.25463
TCGA-CR-6470	Tumor	Stage IVA	0.705086	0.843521	0.513781	0.181254
TCGA-CR-6471	Tumor	Stage IVA	0.37711	0.148913	0.118262	0.905318
TCGA-CR-6472	Tumor	Stage IVB	0.41652	0.803512	0.194309	0.122505
TCGA-CR-6473	Tumor	Stage IVA	1.2036	1.04106	0.607978	0.717933
TCGA-CR-6474	Tumor	Stage IVA	0.37734	0.32352	0.238459	1.76974
TCGA-CR-6477	Tumor	Stage IVA	0.38688	0.263511	0.229477	1.77399
TCGA-CR-6478	Tumor	Stage IVA	0.43232	0.265017	0.151185	0.697387
TCGA-CR-6480	Tumor	Stage IVA	0.786986	1.28683	0.519198	0.436741
TCGA-CR-6481	Tumor	Stage IVA	0.621509	0.290939	0.121209	0.204902
TCGA-CR-6482	Tumor	Stage IVA	0.583621	0.652197	0.478297	0.5025
TCGA-CR-6484	Tumor	Stage IVA	0.566527	0.960061	0.715193	1.39886
TCGA-CR-6487	Tumor	Stage II	1.31057	2.60505	0.953758	0.562317
TCGA-CR-6488	Tumor	Stage II	1.48928	1.3376	0.666503	2.40328
TCGA-CR-6491	Tumor	Stage IVA	0.59266	0.270437	0.0390288	1.14952
TCGA-CR-6492	Tumor	Stage IVA	0.928364	0.769063	0.478297	0.968836
TCGA-CR-6493	Tumor	Stage IVA	0.674308	0.155317	0.159555	1.66948
TCGA-CR-7364	Tumor	Stage III	0.344598	0.347584	0.292403	0.425632
TCGA-CR-7365	Tumor	Stage IVA	0.730961	0.319525	0.0919089	0.560705
TCGA-CR-7367	Tumor	Stage IVB	1.22923	0.774033	0.439623	2.20398
TCGA-CR-7368	Tumor	Stage IVA	1.17163	1.59431	0.457254	0.744572
TCGA-CR-7369	Tumor	Stage IVA	0.927889	1.20417	0.129961	1.32495
TCGA-CR-7370	Tumor	Stage II	0.872206	2.05056	0.673935	1.08485
TCGA-CR-7371	Tumor	Stage III	0.593672	0.881315	0.332468	0.579639
TCGA-CR-7372	Tumor	Stage II	0.165848	0.051249	0.184708	0.582623
TCGA-CR-7373	Tumor	Stage IVA	0.524967	0.242915	0.537598	2.3516
TCGA-CR-7374	Tumor	Stage II	1.09015	2.28048	1.11203	0.716366
TCGA-CR-7376	Tumor	Stage II	0.290756	0.384067	0.124392	1.12986
TCGA-CR-7377	Tumor	Stage IVA	0.31577	0.171923	0.0796869	0.803085
TCGA-CR-7379	Tumor	Stage IVA	0.269243	0.294982	0.164441	0.854196
TCGA-CR-7380	Tumor	Stage III	0.22933	0.228743	0.150589	0.99301
TCGA-CR-7382	Tumor	Stage IVA	0.756334	0.674682	0.638492	2.86759
TCGA-CR-7383	Tumor	Stage I	0.868582	0.520106	0.341424	1.99703
TCGA-CR-7385	Tumor	Stage IVA	1.38833	1.51972	0.898346	0.633856
TCGA-CR-7386	Tumor	Stage IVA	0.102728	0.105937	0.0514238	0.900666
TCGA-CR-7388	Tumor	Stage IVA	1.57099	1.3717	1.00601	1.44967
TCGA-CR-7389	Tumor	Stage III	0.405856	0.505449	0.125887	0.33103
TCGA-CR-7390	Tumor	Stage III	0.862717	0.829441	0.266026	1.55445
TCGA-CR-7391	Tumor	Stage I	0.679176	0.360863	0.168363	0.660972
TCGA-CR-7392	Tumor	Stage IVA	0.751044	0.39519	0.356242	1.37723
TCGA-CR-7393	Tumor	Stage I	0.213404	0.310695	0.150688	0.263344
TCGA-CR-7394	Tumor	Stage IVA	0.615581	0.416269	0.152383	0.991021
TCGA-CR-7395	Tumor	Stage II	0.483399	0.370944	0.201486	1.15778
TCGA-CR-7397	Tumor	Stage IVA	0.622559	0.441465	0.212307	1.57564
TCGA-CR-7398	Tumor	Stage II	1.56834	1.61579	1.24016	1.48607
TCGA-CR-7399	Tumor	Stage IVA	0.538531	0.583288	0.259203	0.633145
TCGA-CR-7401	Tumor	Stage I	0.294428	0.188102	0.136217	1.18278
TCGA-CR-7402	Tumor	Stage III	0.684448	0.880401	0.61454	0.878575
TCGA-CR-7404	Tumor	Stage IVA	1.6057	2.40004	0.797126	1.31416
TCGA-CV-5430	Tumor	Stage IVA	1.50608	1.14952	0.973245	0.404876
TCGA-CV-5431	Tumor	Stage IVA	1.39762	2.02108	0.855984	1.99029
TCGA-CV-5432	Tumor	Stage III	1.76127	0.910924	0.455085	1.39452
TCGA-CV-5434	Tumor	Stage IVA	0.971774	1.45475	0.663917	1.58763
TCGA-CV-5435	Tumor	Stage IVA	1.33881	1.29926	0.636349	0.707796
TCGA-CV-5436	Tumor	Stage IVA	0.653653	0.782371	0.411034	0.887272
TCGA-CV-5439	Tumor	Stage II	1.63878	0.687097	0.378723	1.87808
TCGA-CV-5440	Tumor	Stage IVA	0.802659	0.836459	0.518594	1.05604
TCGA-CV-5441	Tumor	Stage IVA	1.25231	0.675803	0.384768	0.501619
TCGA-CV-5442	Tumor	Stage IVA	1.81957	0.869035	0.486254	1.80312
TCGA-CV-5443	Tumor	Stage III	1.98356	1.03286	0.731358	1.48993
TCGA-CV-5444	Tumor	Stage IVA	0.667243	0.605232	0.414518	2.24801
TCGA-CV-5966	Tumor	Stage IVA	0.310889	0.277529	0.302274	1.54524
TCGA-CV-5970	Tumor	Stage IVA	0.622209	0.853749	0.117243	1.35824
TCGA-CV-5971	Tumor	Stage IVA	0.512285	0.232585	0.131433	0.86542
TCGA-CV-5973	Tumor	Stage III	1.72551	1.28683	0.817265	3.79395
TCGA-CV-5976	Tumor	Stage III	0.749422	0.348441	0.498689	1.78675
TCGA-CV-5977	Tumor	Stage III	0.608666	0.756334	0.242761	0.751044
TCGA-CV-5978	Tumor	Stage IVB	0.946041	1.35337	0.47073	1.00049
TCGA-CV-5979	Tumor	Stage III	1.36252	0.661707	0.419034	2.47177
TCGA-CV-6003	Tumor	Stage II	0.991518	0.448364	0.268563	1.9073
TCGA-CV-6433	Tumor	Stage II	0.909988	1.88099	0.447564	1.22694
TCGA-CV-6436	Tumor	Stage III	0.316754	0.111601	0.00728061	0.432579
TCGA-CV-6441	Tumor	Stage III	0.636706	0.47858	0.307033	0.00119386
TCGA-CV-6933	Tumor	Stage IVA	1.09227	1.04827	0.351673	1.60301
TCGA-CV-6934	Tumor	Stage IVA	0.6773	0.739345	0.260026	2.38143
TCGA-CV-6935	Tumor	Stage III	0.315573	0.3928	0.12876	0.797126
TCGA-CV-6936	Tumor	Stage IVA	1.62051	1.66811	0.561995	0.979638
TCGA-CV-6937	Tumor	Stage II	1.42194	1.31416	0.776944	3.62127
TCGA-CV-6938	Tumor	Stage II	0.475202	0.17705	0.157992	0.759194
TCGA-CV-6939	Tumor	Stage IVA	1.21894	1.09439	0.733747	1.1957
TCGA-CV-6940	Tumor	Stage I	1.14185	0.947003	0.287668	2.14327
TCGA-CV-6941	Tumor	Stage III	0.780281	1.26511	0.933118	2.04602
TCGA-CV-6942	Tumor	Stage II	1.03388	1.04982	0.64064	2.80481
TCGA-CV-6943	Tumor	Stage III	0.395909	0.305694	0.221519	0.682939
TCGA-CV-6945	Tumor	Stage IVA	0.56913	1.11688	0.5195	4.67847
TCGA-CV-6948	Tumor	Stage IVA	1.4364	1.85051	1.21837	0.403166
TCGA-CV-6950	Tumor	Stage IVA	0.666133	0.57997	0.35319	1.97162
TCGA-CV-6951	Tumor	Stage IVA	0.988539	0.690514	0.322717	0.952791
TCGA-CV-6952	Tumor	Stage III	0.558776	0.537598	0.242761	1.33519
TCGA-CV-6953	Tumor	Stage III	1.05241	0.495483	0.319127	1.19795
TCGA-CV-6954	Tumor	Stage IVA	0.407084	0.253505	0.199798	0.539467
TCGA-CV-6955	Tumor	Stage II	0.229037	0.134337	0.105867	0.157785
TCGA-CV-6956	Tumor	Stage IVA	1.004	0.663548	0.224095	1.32555
TCGA-CV-6959	Tumor	Stage III	1.22981	0.577987	0.763294	1.7648
TCGA-CV-6960	Tumor	Stage III	0.61177	0.128845	0.330825	0.464088
TCGA-CV-6961	Tumor	Stage II	0.947003	0.536044	0.406592	1.52559
TCGA-CV-6962	Tumor	Stage III	0.907184	0.791199	0.788669	0.441201
TCGA-CV-7089	Tumor	Stage IVA	0.673189	0.564905	0.351241	0.54921
TCGA-CV-7090	Tumor	Stage II	0.480276	0.301519	0.175898	1.43829
TCGA-CV-7091	Tumor	Stage I	0.578647	0.566202	0.561672	1.4364
TCGA-CV-7095	Tumor	Stage IVA	0.145901	0.0567182	0.153086	0.71911
TCGA-CV-7097	Tumor	Stage III	0.469339	0.508115	0.337858	1.0628
TCGA-CV-7099	Tumor	Stage II	0.597053	0.437787	0.162194	0.930739
TCGA-CV-7100	Tumor	Stage II	1.10613	1.28212	0.258874	1.02623
TCGA-CV-7101	Tumor	Stage II	0.466293	0.563286	0.202139	0.279636
TCGA-CV-7102	Tumor	Stage III	0.696237	0.193805	0.281581	3.4495
TCGA-CV-7103	Tumor	Stage II	0.435176	2.32433	0.148814	0.475202
TCGA-CV-7104	Tumor	Stage IVA	0.398316	0.240447	0.236486	1.02165
TCGA-CV-7177	Tumor	Stage I	0.185069	0.0452985	0.238459	0.117087
TCGA-CV-7178	Tumor	Stage IVA	0.79925	1.1633	0.476888	3.13797
TCGA-CV-7180	Tumor	Stage II	0.452387	0.221804	0.268393	0.33144
TCGA-CV-7183	Tumor	Stage II	0.2503	0.063057	0.14182	0.388058
TCGA-CV-7235	Tumor	Stage III	0.703541	0.47858	0.0832558	2.12397
TCGA-CV-7236	Tumor	Stage IVA	0.268903	0.453195	0.164873	0.801379
TCGA-CV-7238	Tumor	Stage II	1.5009	2.00979	0.86813	3.08403
TCGA-CV-7242	Tumor	Stage III	1.43199	1.31117	0.712071	1.11957
TCGA-CV-7243	Tumor	Stage II	0.380574	0.203188	0.0958142	1.4001
TCGA-CV-7245	Tumor	Stage III	0.217287	0.302463	0.107866	0.61177
TCGA-CV-7247	Tumor	Stage II	0.205565	0.171139	0.16969	1.02115
TCGA-CV-7248	Tumor	Stage IVA	0.771545	0.674308	0.619761	0.786146
TCGA-CV-7250	Tumor	Stage III	1.33096	0.581296	0.284431	0.71715
TCGA-CV-7252	Tumor	Stage III	0.449702	0.439623	0.207701	1.05552
TCGA-CV-7253	Tumor	Stage II	0.345449	0.252218	0.0540441	0.0381835
TCGA-CV-7254	Tumor	Stage II	0.372534	0.677675	0.290574	0.0712826
TCGA-CV-7255	Tumor	Stage II	0.692036	0.171811	0.221377	1.48864
TCGA-CV-7261	Tumor	Stage III	0.673189	1.24131	0.691275	0.948929
TCGA-CV-7263	Tumor	Stage II	0.85957	0.542281	0.421815	1.1622
TCGA-CV-7407	Tumor	Stage II	0.441465	1.17608	0.537598	2.54762
TCGA-CV-7409	Tumor	Stage IVB	1.09386	1.19119	0.520711	2.52362
TCGA-CV-7411	Tumor	Stage IVA	0.59536	0.168473	0.0676168	0.425122
TCGA-CV-7413	Tumor	Stage II	0.529867	0.83602	0.244626	2.2488
TCGA-CV-7414	Tumor	Stage III	0.403654	0.169025	0.0837621	0.0538239
TCGA-CV-7415	Tumor	Stage III	0.397592	0.595022	0.197995	0.494902
TCGA-CV-7418	Tumor	Stage IVA	0.730166	1.65103	0.550477	0.740147
TCGA-CV-7421	Tumor	Stage IVA	0.498981	0.572397	0.201878	0.957633
TCGA-CV-7422	Tumor	Stage IVA	0.669097	0.623261	0.662811	0.817265
TCGA-CV-7423	Tumor	Stage II	0.527718	0.228596	0.246033	1.57697
TCGA-CV-7424	Tumor	Stage IVA	1.23728	2.01656	1.09546	1.35276
TCGA-CV-7425	Tumor	Stage III	0.936934	0.368007	0.0749392	1.34365
TCGA-CV-7427	Tumor	Stage II	0.958118	0.277004	0.363528	1.47068
TCGA-CV-7428	Tumor	Stage IVA	0.863167	0.800953	0.232883	1.89705
TCGA-CV-7429	Tumor	Stage III	0.627835	0.150094	0.381968	0.913736
TCGA-CV-7430	Tumor	Stage III	0.267376	0.270437	0.227573	0.162406
TCGA-CV-7432	Tumor	Stage III	0.830316	0.0758047	0.217007	0.250938
TCGA-CV-7433	Tumor	Stage IVA	0.223664	0.256258	0.119052	0.543221
TCGA-CV-7434	Tumor	Stage III	0.476607	0.343537	0.203056	0.236033
TCGA-CV-7435	Tumor	Stage IVA	0.573708	0.336399	0.326141	1.04569
TCGA-CV-7438	Tumor	Stage II	1.18055	0.924573	0.716758	2.30515
TCGA-CV-A45O	Tumor	Stage III	2.15412	1.06437	0.526189	1.63607
TCGA-CV-A45P	Tumor	Stage II	1.41193	0.904386	0.779445	1.37969
TCGA-CV-A45Q	Tumor	Stage IVC	1.13584	0.579308	0	0
TCGA-CV-A45R	Tumor	Stage III	0.701613	0.968836	0.437002	0.565553
TCGA-CV-A45T	Tumor	Stage II	1.19682	0.687855	0.354496	1.45793
TCGA-CV-A45U	Tumor	Stage IVA	2.40004	3.34542	0.972755	2.97871
TCGA-CV-A45V	Tumor	Stage IVA	1.0801	0.971284	0.292403	1.0628
TCGA-CV-A45W	Tumor	Stage III	1.43514	2.18991	1.0675	0.7984
TCGA-CV-A45X	Tumor	Stage IVA	1.37908	1.47388	0.679176	1.97833
TCGA-CV-A45Y	Tumor	Stage IVA	1.87735	1.85413	0.842636	2.84088
TCGA-CV-A45Z	Tumor	Stage II	1.6104	1.6483	1.4163	0.952791
TCGA-CV-A460	Tumor	Stage IVA	1.87517	2.1642	1.15778	1.6483
TCGA-CV-A461	Tumor	Stage III	1.41193	1.55182	1.0576	1.4163
TCGA-CV-A463	Tumor	Stage IVA	1.3908	0.958604	0.53233	2.64695
TCGA-CV-A464	Tumor	Stage IVA	0.932166	0.656572	0.387587	1.51581
TCGA-CV-A465	Tumor	Stage II	0.731358	0.81813	0.627835	0.948448
TCGA-CV-A468	Tumor	Stage III	2.20711	1.4364	1.0247	1.42884
TCGA-CV-A6JD	Tumor	Stage IVA	0.81813	0.623963	0.213679	2.69331
TCGA-CV-A6JE	Tumor	Stage II	1.12444	0.618714	0.00899265	0.142289
TCGA-CV-A6JM	Tumor	Stage IVA	0.714412	0.451311	0.0087835	0.00871085
TCGA-CV-A6JN	Tumor	Stage II	0.715193	0.425377	0.247763	0.810797
TCGA-CV-A6JT	Tumor	Stage II	1.22008	0.343113	0.220525	1.10881
TCGA-CV-A6JU	Tumor	Stage IVA	1.17107	1.33639	0.237699	0.139038
TCGA-CV-A6JY	Tumor	Stage IVA	1.53343	0.997495	0.880401	1.11903
TCGA-CV-A6JZ	Tumor	Stage IVA	1.18278	1.51581	0.559097	2.48244
TCGA-CV-A6K1	Tumor	Stage IVA	0.847957	0.496355	0.105372	0.193428
TCGA-CX-7082	Tumor	Stage II	1.35702	1.5783	0.806934	0.5195
TCGA-CX-7085	Tumor	Stage III	0.743766	0.368232	0.444373	1.83033
TCGA-CX-7086	Tumor	Stage IVA	0.568478	0.619062	0.283716	0.393277
TCGA-CX-7219	Tumor	Stage IVA	0.662075	0.567827	0.366209	1.32495
TCGA-CX-A4AQ	Tumor	Stage IVA	2.22752	2.37981	0.583621	0.480559
TCGA-D6-6515	Tumor	Stage II	0.681055	0.171474	0.472682	1.25463
TCGA-D6-6516	Tumor	Stage III	0.576009	0.355586	0.25642	1.02928
TCGA-D6-6517	Tumor	Stage III	0.902525	0.627482	0.265353	3.13974
TCGA-D6-6823	Tumor	Stage III	0.766586	0.440411	0.531405	1.54918
TCGA-D6-6824	Tumor	Stage IVA	0.468784	0.510494	0.306076	0.875841
TCGA-D6-6825	Tumor	Stage III	0.964929	0.546682	0.466017	2.08712
TCGA-D6-6826	Tumor	Stage IVA	1.17274	0.881772	0.80394	3.13531
TCGA-D6-6827	Tumor	Stage III	1.52298	1.08221	1.10774	0.646037
TCGA-D6-8568	Tumor	Stage II	0.826821	0.843079	0.492294	2.22438
TCGA-D6-8569	Tumor	Stage II	1.39142	1.37723	0.407084	3.04968
TCGA-D6-A4Z9	Tumor	Stage IVA	2.01204	0.927415	0.566527	2.94124
TCGA-D6-A4ZB	Tumor	Stage III	1.89851	2.31953	0.755111	3.00494
TCGA-D6-A6EK	Tumor	Stage IVA	0.752669	0.302652	0.093716	0.251417
TCGA-D6-A6EM	Tumor	Stage III	0.661339	0.318533	0.181372	0.169357
TCGA-D6-A6EN	Tumor	Stage III	0.48511	0.15593	0.065809	0.430253
TCGA-D6-A6EO	Tumor	Stage IVA	0.854643	1.33277	0.913267	0.414518
TCGA-D6-A6EP	Tumor	Stage III	0.4738	0.65987	0.017063	0
TCGA-D6-A6ES	Tumor	Stage IVA	1.03747	0.0411952	0.189575	0
TCGA-DQ-5624	Tumor	Stage IVA	0.326141	0.417021	0.315966	2.16343
TCGA-DQ-5625	Tumor	Stage II	0.452925	0.147448	0.136217	0.697387
TCGA-DQ-5630	Tumor	Stage III	0.718718	0.539779	0.489698	2.58835
TCGA-DQ-5631	Tumor	Stage IVA	0.739746	0.371625	0.302274	1.71019
TCGA-DQ-7588	Tumor	Stage III	0.437787	0.157992	0.139129	1.24074
TCGA-DQ-7589	Tumor	Stage IVC	1.01356	1.40757	0.605574	1.92568
TCGA-DQ-7590	Tumor	Stage IVA	1.84979	1.68116	1.19119	1.6104
TCGA-DQ-7591	Tumor	Stage IVA	1.61107	1.278	0.884519	0.634923
TCGA-DQ-7592	Tumor	Stage IVA	1.1733	0.683693	0.453195	2.78427
TCGA-DQ-7593	Tumor	Stage IVA	1.77257	1.51062	1.13203	0.755926
TCGA-DQ-7594	Tumor	Stage IVB	1.29986	1.25463	0.784047	0.843964
TCGA-DQ-7595	Tumor	Stage II	0.615581	0.57997	0.222947	0.138946
TCGA-DQ-7596	Tumor	Stage IVA	0.981118	1.02064	0.336399	0.432838
TCGA-F7-7848	Tumor	Stage IVA	1.22751	0.982599	0.493451	1.16552
TCGA-F7-8298	Tumor	Stage I	2.16343	1.67841	1.28683	4.44672
TCGA-F7-8489	Tumor	Stage II	1.46047	0.997994	0.387822	3.02422
TCGA-F7-A50G	Tumor	NA	1.94488	1.03798	0.644594	2.31633
TCGA-F7-A50I	Tumor	NA	1.94266	1.75916	1.11795	2.50629
TCGA-F7-A50J	Tumor	NA	0.925046	0.590306	0.529252	2.91258
TCGA-F7-A61S	Tumor	NA	1.56768	0.842636	0.586621	2.08177
TCGA-F7-A61V	Tumor	NA	0.614887	1.96641	0.583288	1.80812
TCGA-F7-A61W	Tumor	NA	1.30164	1.0247	0.209451	1.18222
TCGA-F7-A620	Tumor	NA	0.946041	1.2344	0.578317	1.94785
TCGA-F7-A622	Tumor	NA	1.20077	0.647482	0.327154	0.915144
TCGA-F7-A623	Tumor	NA	1.44334	1.88536	1.25057	0.56913
TCGA-H7-7774	Tumor	Stage III	0.413021	0.150193	0.118341	0.378262
TCGA-H7-8501	Tumor	Stage IVA	1.4592	0.481126	0.498981	2.56837
TCGA-H7-8502	Tumor	Stage IVA	1.48029	1.09386	0.519198	3.19039
TCGA-HD-7229	Tumor	Stage IVA	2.07338	0.850627	0.660237	4.11289
TCGA-HD-7753	Tumor	Stage II	0.182914	0.137302	0.225104	1.42507
TCGA-HD-7754	Tumor	Stage IVA	1.25057	1.08274	0.639207	1.0696
TCGA-HD-7831	Tumor	Stage III	0.558134	0.590642	0.261017	2.134
TCGA-HD-7832	Tumor	Stage IVA	0.304931	0.392324	0.2667	0.938368
TCGA-HD-7917	Tumor	Stage II	1.78959	1.8912	0.643154	1.3717
TCGA-HD-8224	Tumor	Stage III	0.939803	1.5604	0.814673	1.43955
TCGA-HD-8314	Tumor	Stage III	2.33153	2.379	0.687476	0.956179
TCGA-HD-8634	Tumor	Stage I	1.36374	0.963467	0.874477	2.65199
TCGA-HD-8635	Tumor	Stage III	1.41943	1.22522	0.886353	2.96213
TCGA-HD-A4C1	Tumor	Stage IVA	0.908585	0.762062	0.459704	1.45539
TCGA-HD-A633	Tumor	Stage IVA	0.934071	0.834701	0.370264	1.376
TCGA-HD-A634	Tumor	Stage III	1.69841	1.27038	0.637777	0.262511
TCGA-HD-A6I0	Tumor	Stage III	0.725017	0.327154	0.14154	0.109462
TCGA-HL-7533	Tumor	Stage IVA	1.376	0.788669	0.398074	3.14329
TCGA-IQ-7630	Tumor	Stage III	2.06728	1.01154	0.687855	2.56422
TCGA-IQ-7631	Tumor	Stage II	1.66743	1.38586	0.618365	0.652924
TCGA-IQ-7632	Tumor	Stage IVA	0.881772	0.342057	0.151683	0.710903
TCGA-IQ-A61E	Tumor	Stage III	1.60704	1.48285	0.773618	2.3524
TCGA-IQ-A61O	Tumor	Stage IVA	1.14623	0.900666	0.383833	2.97435
TCGA-KU-A66S	Tumor	Stage III	2.04981	1.58829	0.997994	1.34972
TCGA-KU-A6H7	Tumor	Stage IVA	0.986556	0.586621	0.186884	0.240601
TCGA-MT-A51W	Tumor	Stage I	0.838221	0.39495	0.576009	0.947003
TCGA-MT-A51X	Tumor	Stage IVA	1.18558	0.478015	0.329597	2.0158
TCGA-MZ-A6I9	Tumor	Stage IVA	1.11741	1.89193	0.486254	0.314788
TCGA-P3-A5Q5	Tumor	Stage IVA	2.53271	1.80312	0.633145	0.750233
TCGA-P3-A5Q6	Tumor	Stage III	0.620809	0.860019	0.172036	1.04879
TCGA-P3-A5QA	Tumor	Stage II	1.4592	0.596714	0.437525	4.58538
TCGA-P3-A5QE	Tumor	Stage III	2.77231	1.92568	2.54182	0.948448
TCGA-P3-A5QF	Tumor	Stage IVA	1.09439	1.49315	0.550795	0.408315
TCGA-QK-A64Z	Tumor	Stage II	1.4643	2.57669	0.633856	3.02509
TCGA-QK-A652	Tumor	Stage II	1.96864	1.52885	1.06332	2.05056
TCGA-QK-A6IH	Tumor	Stage IVA	0.725412	0.277004	0.117243	0.277879
TCGA-QK-A6II	Tumor	Stage III	1.39886	0.226553	0.177628	0.228304
TCGA-QK-A6IJ	Tumor	Stage II	0.923627	0.988539	0.0397291	0.549527
TCGA-CV-6933	Normal	Normal	0.373902	0.188469	0.136849	0.0161247
TCGA-CV-6934	Normal	Normal	0.726994	0.60901	0.139775	0.0794186
TCGA-CV-6935	Normal	Normal	0.297395	0.161557	0.254311	0.148032
TCGA-CV-6936	Normal	Normal	0.348871	0.185431	0.158824	0.51799
TCGA-CV-6938	Normal	Normal	0.755518	0.62011	0.131695	0.557813
TCGA-CV-6939	Normal	Normal	0.310114	0.0136913	0.0504522	0.030351
TCGA-CV-6943	Normal	Normal	0.536354	0.303221	0.385471	0.205964
TCGA-CV-6955	Normal	Normal	0.74095	0.358656	0.310114	0.325939
TCGA-CV-6956	Normal	Normal	0.506928	0.610389	0.0809324	0.204902
TCGA-CV-6959	Normal	Normal	0.721075	0.57338	0.479145	0.249823
TCGA-CV-6960	Normal	Normal	0.764116	0.341424	0.640999	0.207165
TCGA-CV-6961	Normal	Normal	0.183989	0.190439	0.153288	0.0144091
TCGA-CV-6962	Normal	Normal	0.784047	0.339322	0.0517048	0.155521
TCGA-CV-7091	Normal	Normal	0.303031	0.239987	0.260026	0.209721
TCGA-CV-7097	Normal	Normal	0.797126	0.435176	0.215199	0.988539
TCGA-CV-7101	Normal	Normal	0.469339	0.387822	0.136939	0.0596027
TCGA-CV-7103	Normal	Normal	0.359979	0.674682	0.158928	0.0549713
TCGA-CV-7177	Normal	Normal	1.14239	0.560383	0.274395	1.80883
TCGA-CV-7178	Normal	Normal	0.371852	0.362416	0.217426	0.0909264
TCGA-CV-7183	Normal	Normal	0.522532	0.122587	0.0757535	0.178907
TCGA-CV-7235	Normal	Normal	0.564905	0.275262	0.145805	0.520106
TCGA-CV-7238	Normal	Normal	0.30398	0.338067	0.137484	0.188225
TCGA-CV-7242	Normal	Normal	0.618714	0.650743	0.425888	0.15349
TCGA-CV-7245	Normal	Normal	0.546682	0.524967	0.24447	0.761652
TCGA-CV-7250	Normal	Normal	0.568478	0.525578	0.276481	0.541028
TCGA-CV-7252	Normal	Normal	1.23613	1.47644	0.755926	0.169912
TCGA-CV-7255	Normal	Normal	0.376191	0.527412	0.269413	0.226553
TCGA-CV-7261	Normal	Normal	0.553657	0.356899	0.307609	0.0700396
TCGA-CV-7406	Normal	Normal	0.334946	0.432838	0.274742	0.17305
TCGA-CV-7416	Normal	Normal	0.428708	0.56913	0.543535	0.21217
TCGA-CV-7423	Normal	Normal	0.380111	0.472123	0.239222	0.070802
TCGA-CV-7424	Normal	Normal	1.26921	0.925046	0.608322	0.64064
TCGA-CV-7425	Normal	Normal	0.620459	0.260026	0.24525	0.53233
TCGA-CV-7432	Normal	Normal	0.612461	0.594685	0.0444104	0.211487
TCGA-CV-7434	Normal	Normal	0.48283	0.404143	0.400735	0.138304
TCGA-CV-7437	Normal	Normal	0.707796	0.624314	0.445434	0.21176
TCGA-CV-7438	Normal	Normal	0.526189	0.264012	0.212307	0.163474
TCGA-CV-7440	Normal	Normal	0.466017	0.208641	0.190315	0.208507
TCGA-H7-A6C5	Normal	Normal	1.3552	0.757967	0.202401	0.270779
TCGA-HD-8635	Normal	Normal	1.05812	1.03542	0.981611	0.653288
TCGA-HD-A6HZ	Normal	Normal	1.07536	0.636349	0.046078	0
TCGA-HD-A6I0	Normal	Normal	0.957633	0.825513	0.025615	0.370264

## Sheet: Fig 3
Fig 3B					Fig 3D
barcode	site	Neoplasm Disease Stage American Joint Committee on Cancer Code	EIF2B5			Quantity Hypoxia relative to Normoxia
TCGA-A3-3306	Tumor	Stage I	1.74299		Experiment		eif2b5	int12
TCGA-A3-3307	Tumor	Stage III	1.75634		1	16h 0.5% O2	-1.48452	1.07415
TCGA-A3-3308	Tumor	Stage III	2.06424		2	16h 0.5% O2	-2.80756	1.7717
TCGA-A3-3311	Tumor	Stage I	1.22179		3	16h 0.5% O2	-1.61105	2.0734
TCGA-A3-3313	Tumor	Stage I	1.71645			mean	-1.96771	1.63975
TCGA-A3-3316	Tumor	Stage II	2.06196			std	0.730077	0.512529
TCGA-A3-3317	Tumor	Stage II	1.86209			sem	0.516243	0.362413
TCGA-A3-3319	Tumor	Stage I	1.61444
TCGA-A3-3320	Tumor	Stage I	2.74504
TCGA-A3-3322	Tumor	Stage I	1.64966
TCGA-A3-3323	Tumor	Stage I	1.8074
TCGA-A3-3325	Tumor	Stage I	2.54596
TCGA-A3-3326	Tumor	Stage I	2.52858
TCGA-A3-3328	Tumor	Stage I	1.91171
TCGA-A3-3329	Tumor	Stage I	1.36374
TCGA-A3-3331	Tumor	Stage I	1.95971
TCGA-A3-3335	Tumor	Stage II	1.82459
TCGA-A3-3343	Tumor	Stage II	1.83321
TCGA-A3-3347	Tumor	Stage III	2.31713
TCGA-A3-3349	Tumor	Stage I	2.3516
TCGA-A3-3351	Tumor	Stage II	2.48655
TCGA-A3-3352	Tumor	Stage III	2.21182
TCGA-A3-3357	Tumor	Stage II	1.62118
TCGA-A3-3358	Tumor	Stage I	1.664
TCGA-A3-3359	Tumor	Stage I	2.08177
TCGA-A3-3362	Tumor	Stage I	2.25038
TCGA-A3-3363	Tumor	Stage II	2.31473
TCGA-A3-3365	Tumor	Stage I	2.0833
TCGA-A3-3367	Tumor	Stage I	2.16265
TCGA-A3-3370	Tumor	Stage I	2.05512
TCGA-A3-3372	Tumor	Stage III	2.45131
TCGA-A3-3373	Tumor	Stage I	0.624665
TCGA-A3-3374	Tumor	Stage I	1.70534
TCGA-A3-3376	Tumor	Stage I	1.92937
TCGA-A3-3378	Tumor	Stage I	1.98057
TCGA-A3-3380	Tumor	Stage I	2.28604
TCGA-A3-3382	Tumor	Stage I	1.66127
TCGA-A3-3385	Tumor	Stage I	1.84329
TCGA-A3-3387	Tumor	Stage I	1.66058
TCGA-AK-3426	Tumor	Stage III	2.58419
TCGA-AK-3427	Tumor	Stage I	0.590642
TCGA-AK-3428	Tumor	Stage III	0.3843
TCGA-AK-3429	Tumor	Stage II	0.866774
TCGA-AK-3431	Tumor	Stage II	0.253343
TCGA-AK-3433	Tumor	Stage II	1.28742
TCGA-AK-3434	Tumor	Stage I	1.42821
TCGA-AK-3436	Tumor	Stage IV	1.05916
TCGA-AK-3440	Tumor	Stage I	0.953758
TCGA-AK-3443	Tumor	Stage II	1.53343
TCGA-AK-3444	Tumor	Stage I	1.03901
TCGA-AK-3445	Tumor	Stage III	1.69634
TCGA-AK-3450	Tumor	Stage I	1.23498
TCGA-AK-3451	Tumor	Stage II	0.237395
TCGA-AK-3454	Tumor	Stage I	1.89778
TCGA-AK-3455	Tumor	Stage III	1.91318
TCGA-AK-3456	Tumor	Stage II	0.92552
TCGA-AK-3458	Tumor	Stage I	1.94266
TCGA-AK-3460	Tumor	Stage I	1.488
TCGA-AK-3461	Tumor	Stage I	2.35401
TCGA-AK-3465	Tumor	Stage I	2.17276
TCGA-AS-3777	Tumor	Stage I	0.483399
TCGA-B0-4688	Tumor	Stage IV	1.71367
TCGA-B0-4690	Tumor	Stage IV	1.87008
TCGA-B0-4691	Tumor	Stage IV	1.64422
TCGA-B0-4693	Tumor	Stage III	2.03164
TCGA-B0-4694	Tumor	Stage III	0.83514
TCGA-B0-4696	Tumor	Stage III	2.46932
TCGA-B0-4697	Tumor	Stage IV	2.37981
TCGA-B0-4698	Tumor	Stage IV	2.08942
TCGA-B0-4699	Tumor	Stage IV	2.79111
TCGA-B0-4700	Tumor	Stage IV	1.55577
TCGA-B0-4701	Tumor	Stage IV	2.61592
TCGA-B0-4703	Tumor	Stage IV	1.569
TCGA-B0-4706	Tumor	Stage III	2.82197
TCGA-B0-4707	Tumor	Stage III	2.16809
TCGA-B0-4712	Tumor	Stage IV	0.980624
TCGA-B0-4713	Tumor	Stage III	2.19381
TCGA-B0-4714	Tumor	Stage IV	3.11318
TCGA-B0-4718	Tumor	Stage III	3.04265
TCGA-B0-4810	Tumor	Stage III	2.56671
TCGA-B0-4811	Tumor	Stage III	3.1717
TCGA-B0-4813	Tumor	Stage III	2.25433
TCGA-B0-4814	Tumor	Stage IV	2.69077
TCGA-B0-4815	Tumor	Stage III	2.44396
TCGA-B0-4816	Tumor	Stage II	1.98804
TCGA-B0-4817	Tumor	Stage III	1.79101
TCGA-B0-4818	Tumor	Stage II	2.02032
TCGA-B0-4819	Tumor	Stage IV	2.61592
TCGA-B0-4821	Tumor	Stage III	3.30401
TCGA-B0-4823	Tumor	Stage I	0.335153
TCGA-B0-4824	Tumor	Stage I	2.75355
TCGA-B0-4827	Tumor	Stage III	0.124474
TCGA-B0-4828	Tumor	Stage IV	2.70007
TCGA-B0-4833	Tumor	Stage I	2.94907
TCGA-B0-4834	Tumor	Stage I	1.45221
TCGA-B0-4836	Tumor	Stage IV	0.966393
TCGA-B0-4837	Tumor	Stage I	1.36558
TCGA-B0-4838	Tumor	Stage I	2.07109
TCGA-B0-4839	Tumor	Stage I	0.62291
TCGA-B0-4841	Tumor	Stage IV	0.711293
TCGA-B0-4842	Tumor	Stage III	0.708572
TCGA-B0-4843	Tumor	Stage III	2.14405
TCGA-B0-4844	Tumor	Stage IV	1.56834
TCGA-B0-4847	Tumor	Stage IV	2.64275
TCGA-B0-4848	Tumor	Stage III	0.533566
TCGA-B0-4849	Tumor	Stage III	2.78598
TCGA-B0-4852	Tumor	Stage II	2.49148
TCGA-B0-4945	Tumor	Stage I	2.23697
TCGA-B0-5075	Tumor	Stage III	1.52754
TCGA-B0-5077	Tumor	Stage I	1.92863
TCGA-B0-5080	Tumor	Stage IV	0.776944
TCGA-B0-5081	Tumor	Stage III	2.14482
TCGA-B0-5083	Tumor	Stage I	0.267884
TCGA-B0-5085	Tumor	Stage III	2.67136
TCGA-B0-5088	Tumor	Stage I	2.48983
TCGA-B0-5092	Tumor	Stage IV	2.63435
TCGA-B0-5094	Tumor	Stage IV	2.51536
TCGA-B0-5095	Tumor	Stage III	2.40004
TCGA-B0-5096	Tumor	Stage III	0.446764
TCGA-B0-5097	Tumor	Stage III	1.70326
TCGA-B0-5098	Tumor	Stage I	4.5509
TCGA-B0-5099	Tumor	Stage III	2.21025
TCGA-B0-5100	Tumor	Stage III	1.41318
TCGA-B0-5102	Tumor	Stage I	1.72551
TCGA-B0-5106	Tumor	Stage I	2.69415
TCGA-B0-5107	Tumor	Stage IV	2.53851
TCGA-B0-5108	Tumor	Stage III	1.93823
TCGA-B0-5109	Tumor	Stage III	1.37969
TCGA-B0-5110	Tumor	Stage I	1.95971
TCGA-B0-5113	Tumor	Stage III	2.01355
TCGA-B0-5115	Tumor	Stage IV	2.57503
TCGA-B0-5116	Tumor	Stage III	0.899274
TCGA-B0-5117	Tumor	Stage I	1.65717
TCGA-B0-5119	Tumor	Stage I	0.96152
TCGA-B0-5120	Tumor	Stage I	0.946522
TCGA-B0-5121	Tumor	Stage I	1.25928
TCGA-B0-5399	Tumor	Stage I	1.86935
TCGA-B0-5400	Tumor	Stage III	1.16386
TCGA-B0-5402	Tumor	Stage IV	0.970305
TCGA-B0-5691	Tumor	Stage I	0.611424
TCGA-B0-5692	Tumor	Stage III	1.27918
TCGA-B0-5693	Tumor	Stage I	1.23268
TCGA-B0-5694	Tumor	Stage III	0.882229
TCGA-B0-5695	Tumor	Stage I	0.843964
TCGA-B0-5696	Tumor	Stage III	0.191182
TCGA-B0-5697	Tumor	Stage I	0.634567
TCGA-B0-5698	Tumor	Stage I	1.03952
TCGA-B0-5700	Tumor	Stage I	0.309921
TCGA-B0-5703	Tumor	Stage I	1.05708
TCGA-B0-5705	Tumor	Stage I	0.583621
TCGA-B0-5709	Tumor	Stage III	0.683316
TCGA-B0-5710	Tumor	Stage I	1.34426
TCGA-B0-5711	Tumor	Stage III	0.584287
TCGA-B0-5712	Tumor	Stage IV	1.02318
TCGA-B0-5713	Tumor	Stage III	0.949412
TCGA-B0-5812	Tumor	Stage I	0.982105
TCGA-B2-3923	Tumor	Stage II	1.93453
TCGA-B2-3924	Tumor	Stage I	1.35885
TCGA-B2-4098	Tumor	Stage I	2.1642
TCGA-B2-4099	Tumor	Stage I	1.98356
TCGA-B2-4101	Tumor	Stage II	2.17821
TCGA-B2-5633	Tumor	Stage I	1.1413
TCGA-B2-5636	Tumor	Stage I	0.722256
TCGA-B4-5377	Tumor	Stage IV	0.83778
TCGA-B4-5378	Tumor	Stage I	1.53277
TCGA-B4-5832	Tumor	Stage III	0.191306
TCGA-B4-5834	Tumor	Stage I	0.563933
TCGA-B4-5835	Tumor	Stage I	0.390423
TCGA-B4-5836	Tumor	Stage I	0.394232
TCGA-B4-5838	Tumor	NA	0.266363
TCGA-B4-5843	Tumor	Stage I	1.12119
TCGA-B4-5844	Tumor	Stage II	0.517689
TCGA-B8-4143	Tumor	Stage IV	3.24841
TCGA-B8-4146	Tumor	Stage I	1.02674
TCGA-B8-4148	Tumor	Stage I	2.42685
TCGA-B8-4151	Tumor	Stage III	1.35641
TCGA-B8-4153	Tumor	Stage III	1.13203
TCGA-B8-4154	Tumor	Stage I	1.21837
TCGA-B8-4619	Tumor	Stage I	1.76621
TCGA-B8-4620	Tumor	Stage III	2.01505
TCGA-B8-4621	Tumor	Stage I	1.33036
TCGA-B8-4622	Tumor	Stage IV	1.99852
TCGA-B8-5158	Tumor	Stage III	0.855984
TCGA-B8-5159	Tumor	Stage I	0.503678
TCGA-B8-5163	Tumor	Stage III	0.52314
TCGA-B8-5164	Tumor	Stage III	0.817265
TCGA-B8-5165	Tumor	Stage I	0.570108
TCGA-B8-5545	Tumor	Stage I	0.286045
TCGA-B8-5546	Tumor	Stage I	0.279636
TCGA-B8-5549	Tumor	Stage I	0.636706
TCGA-B8-5551	Tumor	Stage I	0.665763
TCGA-B8-5552	Tumor	Stage I	0.77528
TCGA-BP-4158	Tumor	Stage I	2.10167
TCGA-BP-4159	Tumor	Stage I	1.00952
TCGA-BP-4160	Tumor	Stage III	0.981611
TCGA-BP-4161	Tumor	Stage I	2.28365
TCGA-BP-4162	Tumor	Stage I	1.95452
TCGA-BP-4163	Tumor	Stage III	1.89047
TCGA-BP-4164	Tumor	Stage III	2.05132
TCGA-BP-4165	Tumor	Stage I	2.11012
TCGA-BP-4166	Tumor	Stage III	0.571415
TCGA-BP-4167	Tumor	Stage III	0.976192
TCGA-BP-4169	Tumor	Stage II	2.13168
TCGA-BP-4170	Tumor	Stage I	1.24305
TCGA-BP-4173	Tumor	Stage II	1.65171
TCGA-BP-4174	Tumor	Stage II	1.01608
TCGA-BP-4176	Tumor	Stage I	1.33579
TCGA-BP-4177	Tumor	Stage I	0.399765
TCGA-BP-4325	Tumor	Stage I	2.40491
TCGA-BP-4326	Tumor	Stage I	2.25749
TCGA-BP-4327	Tumor	Stage II	2.80567
TCGA-BP-4329	Tumor	Stage III	1.64694
TCGA-BP-4330	Tumor	Stage III	2.25749
TCGA-BP-4332	Tumor	Stage III	2.92907
TCGA-BP-4334	Tumor	Stage III	2.32833
TCGA-BP-4335	Tumor	Stage IV	3.08315
TCGA-BP-4337	Tumor	Stage III	3.11583
TCGA-BP-4338	Tumor	Stage I	0.330415
TCGA-BP-4340	Tumor	Stage I	2.65704
TCGA-BP-4341	Tumor	Stage III	2.70092
TCGA-BP-4343	Tumor	Stage III	0.628187
TCGA-BP-4345	Tumor	Stage III	1.63471
TCGA-BP-4346	Tumor	Stage III	2.37335
TCGA-BP-4347	Tumor	Stage III	1.82818
TCGA-BP-4349	Tumor	Stage I	2.72719
TCGA-BP-4351	Tumor	Stage III	3.14861
TCGA-BP-4352	Tumor	Stage IV	4.19878
TCGA-BP-4355	Tumor	Stage III	3.07521
TCGA-BP-4756	Tumor	Stage I	1.47836
TCGA-BP-4758	Tumor	Stage I	1.10774
TCGA-BP-4759	Tumor	Stage I	0.376191
TCGA-BP-4760	Tumor	Stage I	0.532639
TCGA-BP-4761	Tumor	Stage III	1.30402
TCGA-BP-4762	Tumor	Stage I	0.28461
TCGA-BP-4763	Tumor	Stage I	0.546051
TCGA-BP-4765	Tumor	Stage I	2.24249
TCGA-BP-4766	Tumor	Stage I	1.74439
TCGA-BP-4768	Tumor	Stage I	2.41221
TCGA-BP-4769	Tumor	Stage I	1.3668
TCGA-BP-4770	Tumor	Stage IV	0.764116
TCGA-BP-4774	Tumor	Stage I	1.90877
TCGA-BP-4775	Tumor	Stage I	1.84618
TCGA-BP-4777	Tumor	Stage I	1.53867
TCGA-BP-4781	Tumor	Stage I	0.830316
TCGA-BP-4782	Tumor	Stage I	0.4457
TCGA-BP-4784	Tumor	Stage I	0.540403
TCGA-BP-4787	Tumor	Stage IV	1.29808
TCGA-BP-4789	Tumor	Stage I	0.89881
TCGA-BP-4790	Tumor	Stage I	0.86994
TCGA-BP-4795	Tumor	Stage I	0.283002
TCGA-BP-4797	Tumor	Stage III	0.624314
TCGA-BP-4798	Tumor	NA	2.134
TCGA-BP-4799	Tumor	Stage III	0.579308
TCGA-BP-4801	Tumor	Stage I	0.1971
TCGA-BP-4803	Tumor	Stage III	0.709348
TCGA-BP-4804	Tumor	Stage I	1.278
TCGA-BP-4807	Tumor	Stage I	0.231397
TCGA-BP-4959	Tumor	Stage I	0.59807
TCGA-BP-4960	Tumor	Stage II	2.66462
TCGA-BP-4961	Tumor	Stage I	1.27213
TCGA-BP-4962	Tumor	Stage II	0.365761
TCGA-BP-4963	Tumor	Stage I	2.24722
TCGA-BP-4964	Tumor	Stage I	1.76833
TCGA-BP-4967	Tumor	Stage III	1.69979
TCGA-BP-4968	Tumor	Stage I	2.0749
TCGA-BP-4969	Tumor	Stage I	2.78855
TCGA-BP-4970	Tumor	Stage III	0.804367
TCGA-BP-4971	Tumor	Stage III	3.20642
TCGA-BP-4972	Tumor	Stage III	1.46812
TCGA-BP-4973	Tumor	Stage III	2.43499
TCGA-BP-4974	Tumor	Stage IV	2.80739
TCGA-BP-4975	Tumor	Stage I	1.01406
TCGA-BP-4976	Tumor	Stage I	0.296837
TCGA-BP-4981	Tumor	Stage III	2.50135
TCGA-BP-4982	Tumor	Stage I	1.95897
TCGA-BP-4983	Tumor	Stage III	1.95452
TCGA-BP-4985	Tumor	Stage III	0.868582
TCGA-BP-4988	Tumor	Stage I	3.71617
TCGA-BP-4989	Tumor	Stage III	2.884
TCGA-BP-4991	Tumor	Stage I	2.2773
TCGA-BP-4992	Tumor	Stage I	2.7043
TCGA-BP-4993	Tumor	Stage I	1.22637
TCGA-BP-4994	Tumor	Stage I	1.53343
TCGA-BP-4995	Tumor	Stage I	1.43892
TCGA-BP-4998	Tumor	Stage I	2.44233
TCGA-BP-4999	Tumor	Stage I	1.60503
TCGA-BP-5000	Tumor	Stage I	1.18782
TCGA-BP-5001	Tumor	Stage I	2.36529
TCGA-BP-5004	Tumor	Stage I	1.84979
TCGA-BP-5006	Tumor	Stage I	1.46493
TCGA-BP-5007	Tumor	Stage II	1.76762
TCGA-BP-5008	Tumor	Stage I	1.33941
TCGA-BP-5009	Tumor	Stage I	1.74861
TCGA-BP-5010	Tumor	Stage III	2.09554
TCGA-BP-5168	Tumor	Stage I	0.714412
TCGA-BP-5169	Tumor	Stage I	2.30037
TCGA-BP-5170	Tumor	Stage I	0.329597
TCGA-BP-5173	Tumor	Stage I	0.466293
TCGA-BP-5174	Tumor	Stage I	0.682939
TCGA-BP-5175	Tumor	Stage I	1.33157
TCGA-BP-5176	Tumor	Stage I	0.445168
TCGA-BP-5177	Tumor	Stage I	1.06855
TCGA-BP-5178	Tumor	Stage IV	0.652197
TCGA-BP-5180	Tumor	Stage I	0.563933
TCGA-BP-5181	Tumor	Stage I	0.37711
TCGA-BP-5182	Tumor	Stage I	0.409796
TCGA-BP-5183	Tumor	Stage III	1.63675
TCGA-BP-5184	Tumor	Stage I	0.976684
TCGA-BP-5186	Tumor	Stage I	0.7984
TCGA-BP-5187	Tumor	Stage I	0.984081
TCGA-BP-5189	Tumor	Stage I	1.15282
TCGA-BP-5190	Tumor	Stage I	1.43766
TCGA-BP-5191	Tumor	Stage III	1.0247
TCGA-BP-5192	Tumor	Stage I	0.669839
TCGA-BP-5194	Tumor	Stage I	0.671698
TCGA-BP-5195	Tumor	Stage I	0.751856
TCGA-BP-5196	Tumor	Stage I	1.12715
TCGA-BP-5198	Tumor	Stage III	0.592324
TCGA-BP-5199	Tumor	Stage II	2.34196
TCGA-BP-5201	Tumor	Stage IV	1.6483
TCGA-BP-5202	Tumor	Stage III	0.69509
TCGA-CJ-4634	Tumor	Stage I	2.11396
TCGA-CJ-4635	Tumor	Stage I	2.22281
TCGA-CJ-4636	Tumor	Stage III	2.49888
TCGA-CJ-4637	Tumor	Stage IV	1.97758
TCGA-CJ-4638	Tumor	Stage IV	2.66967
TCGA-CJ-4639	Tumor	Stage II	2.29957
TCGA-CJ-4640	Tumor	Stage III	1.10185
TCGA-CJ-4643	Tumor	Stage II	2.30595
TCGA-CJ-4644	Tumor	Stage IV	0.215337
TCGA-CJ-4868	Tumor	Stage IV	1.59832
TCGA-CJ-4869	Tumor	Stage III	0.591987
TCGA-CJ-4871	Tumor	Stage IV	0.672443
TCGA-CJ-4872	Tumor	Stage I	1.82243
TCGA-CJ-4873	Tumor	Stage III	2.43499
TCGA-CJ-4874	Tumor	Stage I	0.504858
TCGA-CJ-4876	Tumor	Stage II	2.07567
TCGA-CJ-4878	Tumor	Stage III	3.3743
TCGA-CJ-4881	Tumor	Stage III	2.30355
TCGA-CJ-4882	Tumor	Stage III	1.98281
TCGA-CJ-4884	Tumor	Stage III	1.89193
TCGA-CJ-4885	Tumor	Stage IV	0.582291
TCGA-CJ-4886	Tumor	Stage I	1.46557
TCGA-CJ-4887	Tumor	Stage IV	1.74861
TCGA-CJ-4888	Tumor	Stage IV	1.72132
TCGA-CJ-4889	Tumor	Stage I	1.20247
TCGA-CJ-4890	Tumor	Stage IV	1.54261
TCGA-CJ-4891	Tumor	Stage III	1.49444
TCGA-CJ-4892	Tumor	Stage I	2.18444
TCGA-CJ-4893	Tumor	Stage I	1.12877
TCGA-CJ-4894	Tumor	Stage III	1.97385
TCGA-CJ-4895	Tumor	Stage IV	1.83825
TCGA-CJ-4897	Tumor	Stage III	0.710514
TCGA-CJ-4899	Tumor	Stage I	2.16965
TCGA-CJ-4902	Tumor	Stage III	2.39842
TCGA-CJ-4903	Tumor	Stage I	1.83753
TCGA-CJ-4904	Tumor	Stage IV	0.2527
TCGA-CJ-4905	Tumor	Stage I	0.767411
TCGA-CJ-4907	Tumor	Stage III	3.57815
TCGA-CJ-4908	Tumor	Stage I	4.64869
TCGA-CJ-4912	Tumor	Stage II	2.86241
TCGA-CJ-4916	Tumor	Stage III	2.08636
TCGA-CJ-4918	Tumor	Stage IV	3.22338
TCGA-CJ-4920	Tumor	Stage I	1.56569
TCGA-CJ-4923	Tumor	Stage IV	4.49638
TCGA-CJ-5671	Tumor	Stage I	0.417775
TCGA-CJ-5676	Tumor	Stage III	0.779863
TCGA-CJ-5677	Tumor	Stage IV	0.723044
TCGA-CJ-5678	Tumor	Stage IV	0.882687
TCGA-CJ-5680	Tumor	Stage IV	0.561672
TCGA-CJ-5681	Tumor	Stage IV	0.296094
TCGA-CJ-5684	Tumor	Stage III	0.60352
TCGA-CJ-5686	Tumor	Stage I	0.918436
TCGA-CJ-6027	Tumor	Stage I	0.673189
TCGA-CJ-6028	Tumor	Stage IV	0.717541
TCGA-CJ-6030	Tumor	Stage I	0.872206
TCGA-CJ-6031	Tumor	Stage I	0.448364
TCGA-CJ-6032	Tumor	Stage II	0.932642
TCGA-CJ-6033	Tumor	Stage IV	1.26045
TCGA-CW-5580	Tumor	Stage IV	0.961033
TCGA-CW-5581	Tumor	Stage I	0.283894
TCGA-CW-5583	Tumor	Stage I	0.944599
TCGA-CW-5584	Tumor	Stage III	0.425632
TCGA-CW-5587	Tumor	Stage III	0.807791
TCGA-CW-5588	Tumor	Stage I	0.400492
TCGA-CW-5590	Tumor	Stage IV	1.25057
TCGA-CW-5591	Tumor	Stage IV	0.214093
TCGA-CW-6087	Tumor	Stage IV	0.752262
TCGA-CW-6090	Tumor	Stage I	0.789933
TCGA-CW-6093	Tumor	Stage I	1.19119
TCGA-CW-6097	Tumor	Stage III	0.82813
TCGA-CZ-4853	Tumor	Stage I	1.65239
TCGA-CZ-4854	Tumor	Stage I	2.38628
TCGA-CZ-4856	Tumor	Stage I	0.161451
TCGA-CZ-4857	Tumor	Stage IV	1.79884
TCGA-CZ-4858	Tumor	Stage II	1.87808
TCGA-CZ-4859	Tumor	Stage I	0.325131
TCGA-CZ-4860	Tumor	Stage IV	0.542594
TCGA-CZ-4862	Tumor	Stage I	1.73739
TCGA-CZ-4863	Tumor	Stage III	1.64694
TCGA-CZ-4864	Tumor	Stage II	1.87371
TCGA-CZ-4866	Tumor	Stage I	1.38709
TCGA-CZ-5452	Tumor	Stage II	1.14021
TCGA-CZ-5453	Tumor	Stage II	1.30819
TCGA-CZ-5454	Tumor	Stage IV	0.666503
TCGA-CZ-5455	Tumor	Stage IV	1.04003
TCGA-CZ-5456	Tumor	Stage II	0.644234
TCGA-CZ-5457	Tumor	Stage III	0.451849
TCGA-CZ-5458	Tumor	Stage III	0.829879
TCGA-CZ-5460	Tumor	Stage IV	1.31715
TCGA-CZ-5461	Tumor	Stage IV	0.298515
TCGA-CZ-5462	Tumor	Stage IV	0.509006
TCGA-CZ-5463	Tumor	Stage II	0.762062
TCGA-CZ-5464	Tumor	Stage IV	1.22179
TCGA-CZ-5465	Tumor	Stage III	1.64694
TCGA-CZ-5467	Tumor	Stage III	1.07852
TCGA-CZ-5468	Tumor	Stage IV	1.41505
TCGA-CZ-5469	Tumor	Stage II	1.74019
TCGA-CZ-5470	Tumor	Stage II	1.01608
TCGA-CZ-5982	Tumor	Stage I	1.09015
TCGA-CZ-5984	Tumor	Stage I	0.877207
TCGA-CZ-5985	Tumor	Stage II	1.12769
TCGA-CZ-5986	Tumor	Stage I	1.02267
TCGA-CZ-5987	Tumor	Stage IV	0.624665
TCGA-CZ-5988	Tumor	Stage I	0.626777
TCGA-CZ-5989	Tumor	Stage II	0.795853
TCGA-DV-5566	Tumor	Stage I	0.542594
TCGA-DV-5567	Tumor	Stage I	0.851072
TCGA-DV-5569	Tumor	Stage I	0.883144
TCGA-DV-5574	Tumor	Stage I	0.426399
TCGA-DV-5575	Tumor	Stage I	0.560705
TCGA-DV-5576	Tumor	Stage I	1.16275
TCGA-EU-5904	Tumor	Stage I	0.949894
TCGA-EU-5906	Tumor	Stage I	0.646037
TCGA-A3-3358	Normal	Normal	0.988043
TCGA-A3-3387	Normal	Normal	0.437525
TCGA-B0-4700	Normal	Normal	1.36191
TCGA-B0-4712	Normal	Normal	0.469339
TCGA-B0-5402	Normal	Normal	0.327154
TCGA-B0-5690	Normal	Normal	0.203188
TCGA-B0-5691	Normal	Normal	0.947966
TCGA-B0-5694	Normal	Normal	0.491427
TCGA-B0-5696	Normal	Normal	0.278932
TCGA-B0-5697	Normal	Normal	0.46244
TCGA-B0-5699	Normal	Normal	0.451311
TCGA-B0-5701	Normal	Normal	0.398557
TCGA-B0-5703	Normal	Normal	0.886353
TCGA-B0-5705	Normal	Normal	0.289118
TCGA-B0-5706	Normal	Normal	0.860918
TCGA-B0-5709	Normal	Normal	0.648568
TCGA-B0-5711	Normal	Normal	0.41153
TCGA-B0-5712	Normal	Normal	0.702384
TCGA-B2-5636	Normal	Normal	0.740147
TCGA-B2-5641	Normal	Normal	1.12769
TCGA-B8-4619	Normal	Normal	0.534804
TCGA-B8-4620	Normal	Normal	0.505153
TCGA-B8-4622	Normal	Normal	0.0817549
TCGA-B8-5549	Normal	Normal	0.876752
TCGA-B8-5552	Normal	Normal	0.695855
TCGA-CJ-5672	Normal	Normal	0.378262
TCGA-CJ-5676	Normal	Normal	0.452656
TCGA-CJ-5677	Normal	Normal	0.696237
TCGA-CJ-5678	Normal	Normal	0.212855
TCGA-CJ-5679	Normal	Normal	0.920321
TCGA-CJ-5680	Normal	Normal	0.751856
TCGA-CJ-5681	Normal	Normal	0.910924
TCGA-CJ-5689	Normal	Normal	0.428965
TCGA-CJ-6030	Normal	Normal	0.417524
TCGA-CW-5580	Normal	Normal	1.21324
TCGA-CW-5581	Normal	Normal	0.427937
TCGA-CW-5584	Normal	Normal	0.306459
TCGA-CW-5585	Normal	Normal	0.187736
TCGA-CW-5587	Normal	Normal	0.462989
TCGA-CW-5589	Normal	Normal	0.277004
TCGA-CW-5591	Normal	Normal	0.776528
TCGA-CW-6087	Normal	Normal	0.624314
TCGA-CW-6088	Normal	Normal	0.86994
TCGA-CW-6090	Normal	Normal	0.83163
TCGA-CZ-4863	Normal	Normal	0.365985
TCGA-CZ-5451	Normal	Normal	0.431285
TCGA-CZ-5452	Normal	Normal	0.555253
TCGA-CZ-5453	Normal	Normal	0.937889
TCGA-CZ-5454	Normal	Normal	0.435697
TCGA-CZ-5455	Normal	Normal	0.262012
TCGA-CZ-5457	Normal	Normal	0.288936
TCGA-CZ-5458	Normal	Normal	0.231693
TCGA-CZ-5461	Normal	Normal	0.143989
TCGA-CZ-5462	Normal	Normal	0.0953015
TCGA-CZ-5465	Normal	Normal	0.662443
TCGA-CZ-5466	Normal	Normal	0.174298
TCGA-CZ-5467	Normal	Normal	0.259532
TCGA-CZ-5468	Normal	Normal	0.365537
TCGA-CZ-5469	Normal	Normal	0.429737
TCGA-CZ-5470	Normal	Normal	0.242915
TCGA-CZ-5982	Normal	Normal	0.425377
TCGA-CZ-5984	Normal	Normal	0.458342
TCGA-CZ-5985	Normal	Normal	0.328577
TCGA-CZ-5986	Normal	Normal	0.586956
TCGA-CZ-5987	Normal	Normal	0.0548219
TCGA-CZ-5988	Normal	Normal	0.430253
TCGA-CZ-5989	Normal	Normal	0.955694

## Sheet: Fig 5
Fig 5E
Fold-enrichment		neg control	exon12	exon13
(SRSF3/IgG)	Nx	0.110728	9.38821	13.022
		0.251376	9.64062	14.7502
		0.243009	11.9386	12.9778
	mean	0.201704	10.3225	13.5833
	SEM	0.0557897	0.993666	0.714715
	Hx	4.71619	38.4726	50.4343
		5.51557	43.5886	49.1705
		2.86179	39.8301	47.5331
	mean	4.36452	40.6304	49.046
	SEM	0.962653	1.87404	1.02855

## Sheet: Fig 6
Fig 6B								Fig 6C	Maximum Entropy score of 3' splice site strength
								Hypoxia_N=101	Random_N=252
								-13.81	-9.77
Quantity of hypoxic sample relative to matched normoxic sample								-5.78	-4.05
	RNAPII							-3.56	-2.46
	EIF2B5_int10	EIF2B5_int12	(-)control	GAPDH				-3.12	-0.01
expt1	1.11336	3.02165	0.528379	0.855041				-2.43	1.8
expt2	1.06057	3.11994	1.02836	5.53993				1.18	2.38
expt3	1.82708	2.37593	1.48821	2.80749				1.35	2.74
	mouseIgG							2.77	2.93
expt1	n.d.	n.d.	n.d.	n.d.				3.02	3.18
expt2	0.819622	0.477346	1.3306	1.9793				3.05	3.97
expt3	0.887706	0.467816	0.716184	0.948538				3.35	4.01
	P-Ser2							3.67	4.18
expt1	n.d.	n.d.	n.d.	n.d.				4.59	4.31
expt2	8.25011	26.718	4.85639	58.1972				4.74	4.38
expt3	2.80687	2.50295	1.74768	7.79671				4.81	4.4
	rabbitIgG							4.89	4.44
expt1	n.d.	n.d.	n.d.	n.d.				5.19	4.84
expt2	0.302251	0.455541	0.269236	0.637237				5.25	4.92
expt3	n.d.	n.d.	n.d.	n.d.				5.26	5
								5.35	5.08
								5.41	5.09
								5.62	5.15
		(-)control	EIF2B5_int10	EIF2B5_int12	GAPDH			5.64	5.18
mean (n=3)	RNAPII	1.01498	1.33367	2.83917	3.06749			5.72	5.18
	mouse IgG	1.02339	0.853664	0.472581	1.46392			5.88	5.18
								6.12	5.43
SEM	RNAPII	0.339451	0.302726	0.285798	1.66399			6.18	5.44
stdev of 2	mouseIgG	0.434456	0.0481426	0.00673877	0.728861			6.21	5.48
								6.24	5.49
								6.28	5.57
		(-)control	EIF2B5_int10	EIF2B5_int12	GAPDH			6.53	5.58
mean (*n=2)	P-Ser2	3.30204	5.52849	14.6105	32.997			6.54	5.62
	rabbit IgG	0.269236	0.302251	0.455541	0.637237			6.55	5.88
								6.65	5.9
								6.68	5.94
								6.72	6.07
								6.73	6.08
								6.91	6.21
								6.95	6.23
								7.08	6.27
								7.24	6.27
								7.32	6.39
								7.34	6.41
								7.35	6.48
								7.45	6.49
								7.47	6.54
								7.5	6.55
								7.61	6.56
								7.66	6.56
								7.81	6.63
								7.86	6.64
								7.9	6.74
								8.06	6.84
								8.09	6.86
								8.19	6.91
								8.29	6.94
								8.32	7
								8.35	7
								8.48	7.07
								8.51	7.09
								8.55	7.09
								8.59	7.17
								8.85	7.17
								8.9	7.17
								8.92	7.24
								8.95	7.28
								9	7.29
								9.08	7.37
								9.18	7.39
								9.26	7.42
								9.34	7.43
								9.42	7.5
								9.47	7.54
								9.56	7.59
								9.69	7.6
								9.96	7.64
								9.97	7.65
								10.04	7.66
								10.05	7.68
								10.15	7.68
								10.36	7.7
								10.38	7.76
								10.41	7.85
								10.42	7.86
								10.48	7.93
								10.6	8.07
								10.64	8.07
								10.65	8.1
								10.85	8.1
								10.93	8.15
								11.08	8.15
								11.3	8.16
								11.45	8.17
								11.58	8.17
								11.73	8.2
								11.85	8.21
								11.91	8.23
								11.99	8.27
								12.24	8.27
								13.2	8.27
								13.73	8.41
									8.44
									8.49
									8.52
									8.55
									8.58
									8.63
									8.65
									8.66
									8.7
									8.72
									8.73
									8.73
									8.74
									8.79
									8.81
									8.82
									8.84
									8.85
									8.87
									8.88
									8.92
									8.95
									8.95
									8.97
									9.03
									9.03
									9.11
									9.15
									9.16
									9.19
									9.25
									9.28
									9.37
									9.4
									9.41
									9.46
									9.47
									9.49
									9.49
									9.5
									9.56
									9.56
									9.58
									9.6
									9.63
									9.66
									9.71
									9.73
									9.8
									9.8
									9.8
									9.82
									9.82
									9.89
									9.9
									9.97
									9.99
									10
									10.01
									10.02
									10.02
									10.03
									10.04
									10.05
									10.06
									10.11
									10.15
									10.2
									10.21
									10.31
									10.32
									10.34
									10.37
									10.41
									10.42
									10.43
									10.43
									10.45
									10.54
									10.59
									10.6
									10.6
									10.61
									10.65
									10.72
									10.77
									10.78
									10.78
									10.79
									10.79
									10.86
									10.86
									10.86
									10.9
									10.91
									10.91
									10.92
									10.96
									11.01
									11.02
									11.03
									11.08
									11.12
									11.14
									11.15
									11.15
									11.22
									11.23
									11.24
									11.25
									11.27
									11.31
									11.32
									11.35
									11.4
									11.53
									11.61
									11.68
									11.7
									11.78
									11.79
									11.81
									11.84
									11.94
									11.99
									12.02
									12.03
									12.03
									12.04
									12.05
									12.08
									12.19
									12.21
									12.24
									12.26
									12.32
									12.37
									12.41
									12.51
									12.57
									12.61
									12.7
									12.75
									12.86
									13
									13.07
									13.11
									13.25
									13.42
									13.84
									13.84

## Sheet: Fig 7
Fig 7C							Fig 7F-G	colonies	plating efficiency	relative to control	S.E.M.
	relative to EV						EV-Nx
	mut lo	mut hi	WT lo	WT hi	EV		1	160	0.4	1
1	0.668785	0.588192	2.00764	1.65932	1		2	187	0.4675	1.16875
2	0.573308	0.716102	1.15591	0.692614	1		3	158	0.395	0.9875
3	1.30618	0.689261	0.764021	0.667271	1		AVG			1.05208	0.07158
T-test	0.289977	0.0132076	0.24415	0.493069			65kDa-Nx
							1	97	0.2425	0.60625
							2	94	0.235	0.5875
							3	104	0.26	0.65
							AVG			0.614583	0.0226787
							EV-16h 0.5% O2
							1	140	0.35	1
							2	150	0.375	1.07143
							3	155	0.3875	1.10714
							AVG			1.05952	0.0385758
							65kDa-16h 0.5% O2
							1	127	0.3175	0.907143
							2	153	0.3825	1.09286
							3	117	0.2925	0.835714
							AVG			0.945238	0.0938591
							Experiment 2
								colonies	plating efficiency	relative to control	average	S.E.M.
							Normoxia	pCMV6.AC
								406	1.015	1.015
								400	1	1
								374	0.935	0.935
								65kDa eIF2Be 0.5ug			0.983333	0.0300694
								128	0.32	0.32
								168	0.42	0.42
								176	0.44	0.44
											0.393333	0.0454606
								pCMV6.AC-24h 0.5% O2
								91	0.2275	1
								89	0.2225	0.978022
								93	0.2325	1.02198
								65kDa eIF2Be - 24h 0.5% O2			1	0.0155408
								98	0.245	1.07692
								121	0.3025	1.32967
								122	0.305	1.34066
											1.24908	0.105498

## Sheet: S1 Fig
S1ABC_Fig
S1ABC_Fig
S1A	RNA-Seq		q-PCR
	Fold-change		Fold-change
gene			Experiment1	Experiment2	Experiment3	Experiment4	FC avg	S.E.M.
VEGFA	2.03112		1.13603	0.972655	1.2518	NA	1.12016	0.0809709
ADM	2.93282		11.0272	4.22807	1.23371	2.0167	4.62643	2.57013
HILPDA	6.11799		8.84585	1.49589	8.53269	NA	6.29147	2.93877
ALDOC	13.3249		37.8704	8.08361	6.3072	6.62996	14.7228	8.92069
CA9	31.1572		3.55291	17.0063	15.1264	30.9958	16.6704	6.496
S1B			q-PCR (Fold-change 16h 0.5% oxygen relative to normoxia)
	MXI1_1	MXI1_2	MXI1_3	NDRG1_1	NDRG1_2	NDRG1_3
Experiment1	13.6526	22.8145	1.45887	18.4961	34.9933	38.5165
Experiment2	25.3648	3.05429	2.50149	25.0027	25.7307	21.3742
Experiment3	43.5319	NA	2.58471	67.1819	81.0646	43.5621
	MXI1_1	MXI1_2	MXI1_3	NDRG1_1	NDRG1_2	NDRG1_3
avg	27.5164	12.9344	2.18169	36.8936	47.2629	34.4842
sem	10.6458	13.9726	0.443613	18.6898	20.9567	8.22404
	MXI1_1	MXI1_2	MXI1_3	NDRG1_1	NDRG1_2	NDRG1_3
RNAseq	17.6347	4.48359	1.96544	41.4719	65.7431	25.5817
S1C		q-PCR (Fold-change 16h 0.5% oxygen relative to normoxia)
	NEK6 iso_1	NEK6 iso_2	NEK6 iso_3	FAM86C1_iso1	FAM86C1 iso_2	FAM86C1 iso_3
Experiment1	1.16821	-1.60786	-1.10331	-3.11277	-1.63029	-1.59926
Experiment2	1.16001	-1.07702	1.10389	-1.42597	-1.13356	-1.19072
Experiment3	2.05233	-1.59759	1.38794	-1.39264	-2.15091	-1.84355
	NEK6_1	NEK6_2	NEK6_3	FAM86C1_1	FAM86C1_2	FAM86C1_3
avg	1.46018	-1.42749	0.462839	-1.97713	-1.63826	-1.54451
SEM	0.362624	0.214648	0.964308	0.695536	0.359723	0.233232
RNAseq	NEK6_1	NEK6_2	NEK6 _3	FAM86C1_1	FAM86C1_2	FAM86C1_3
Fold-change	1.55414	-1635.63	1.87792	-3.26968	-2.25447	-28918.6
	**used Fold-change -5 for visual representation for NEK6_2 and FAM86C1_3 as approximate values since hypoxia FPKM = 0.

## Sheet: S2 Fig
S2ABCD_Fig
ImageJ quantification
	ANKZF1_1	% intron/spliced			MARS_1	% intron/spliced			EIF2B5_1	% intron/spliced			TGFB1_1	% retained intron
Nx intron	216.042	7.66336		Nx intron	23.536	0.363097		Nx intron	1234.26	10.3881		Nx intron	229.435	3.38676
Nx spliced	2819.15			Nx spliced	6482.01			Nx spliced	11881.4			Nx spliced	6774.48
8h intron	998.447	13.5574		16h intron	697.113	14.8588		16h intron	2987.18	33.948		16h intron	725.598	11.8946
8h spliced	7364.57			16h spliced	4691.6			16h spliced	8799.25			16h spliced	6100.23
16h intron	1110.28	17.6791
16h spliced	6280.15								EIF2B5_2
				Nx intron	106.364	1.43899		Nx intron	392.012	5.90351			TGFB1_2
	ANKZF1_2	% intron/spliced		Nx spliced	7391.57			Nx spliced	6640.33			Nx intron	0	0
Nx intron	1075.89	8.87754		16h intron	257.021	3.4916		16h intron	1496.7	25.5725		Nx spliced	3492.33
Nx spliced	12119.2			16h spliced	7361.13			16h spliced	5852.79			16h intron	309.092	4.21443
16h intron	5143.89	34.9834										16h spliced	7334.13
16h spliced	14703.8			Nx intron	0	0			EIF2B5_3
				Nx spliced	11937.8			Nx intron	342.092	4.43725			TGFB1_3
				16h intron	110.263	1.02989		Nx spliced	7709.55			Nx intron	0	0
				16h spliced	10706.3			16h intron	385.678	9.70547		Nx spliced	2286.08
	ANKZF1_3	% intron/spliced						16h spliced	3973.82			16h intron	198.849	3.21214
Nx intron	20.121	0.161827		Nx intron	0	0						16h spliced	6190.55
Nx spliced	12433.6			Nx spliced	11128.1
16h intron	679.527	5.28664		Hx intron	141.092	1.38819
16h spliced	12853.7			Hx spliced	10163.7
		t-test(relative to Nx)				t-test			t-test				t-test
		P-value				0.120802			0.0504187				0.0410735
		0.0811443
ANKZF1_avg
	% intron retained	SEM		% intron retained	Nx	16h 0.5% O2		Nx	16h 0.5% O2			Nx	16h 0.5% O2
Nx	5.56758	3.33805		avg	0.450522	5.19211	% retained intron	6.90963	23.0753	mean	% retained intron	1.12892	6.44039	mean
16h 0.5% O2	19.3164	10.5472		SEM	0.393087	3.77315		2.19231	8.70639	SEM		1.12892	2.74241	SEM

## Sheet: S3 Fig
S3ABCDE_Fig	PRAD	barcode	site	Cancer Type Detailed	ANKZF1	EIF2B5	MARS	TGFB1	KIRC	barcode	site	Cancer Type Detailed	ANKZF1	EIF2B5	MARS	TGFB1	LIHC	barcode	site	Cancer Type Detailed	ANKZF1	EIF2B5	MARS	TGFB1	KIRP	barcode	site	Cancer Type Detailed	ANKZF1	EIF2B5	MARS	TGFB1	LUAD	barcode	site	Cancer Type	ANKZF1	EIF2B5	MARS	TGFB1
		TCGA-CH-5737	Tumor	Prostate Adenocarcinoma	1.04363	0.649655	0.195193	0.0892314		TCGA-A3-3306	Tumor	Renal Clear Cell Carcinoma	3.11406	1.74299	0.549843	0.648206		TCGA-BC-4072	Tumor	Hepatocellular Carcinoma	2.52032	0.902525	0.553657	1.37293		TCGA-A4-7286	Tumor	Papillary Renal Cell Carcinoma	0.842636	0.634923	0.292037	0.479993		TCGA-05-4249	Tumor	Non-Small Cell Lung Cancer	2.18522	1.32375	0.570435	1.1811
		TCGA-CH-5738	Tumor	Prostate Adenocarcinoma	2.15644	1.29393	0.689753	1.12932		TCGA-A3-3307	Tumor	Renal Clear Cell Carcinoma	2.55757	1.75634	1.3376	0.687855		TCGA-BC-4073	Tumor	Hepatocellular Carcinoma	1.25812	0.809508	0.506336	0.970794		TCGA-A4-7287	Tumor	Papillary Renal Cell Carcinoma	2.14559	1.5763	0.866323	1.05345		TCGA-05-4250	Tumor	Non-Small Cell Lung Cancer	1.30819	0.81813	0.363083	1.13584
		TCGA-CH-5739	Tumor	Prostate Adenocarcinoma	2.16654	1.13258	0.650743	0.373674		TCGA-A3-3308	Tumor	Renal Clear Cell Carcinoma	3.61209	2.06424	1.57498	4.93398		TCGA-BC-A10Q	Tumor	Hepatocellular Carcinoma	1.00852	0.767411	0.0525925	0.823772		TCGA-A4-7288	Tumor	Papillary Renal Cell Carcinoma	1.50867	0.537598	0.270266	0.389475		TCGA-05-4382	Tumor	Non-Small Cell Lung Cancer	2.68232	1.57431	0.808649	2.36448
		TCGA-CH-5740	Tumor	Prostate Adenocarcinoma	2.25117	1.00149	0.526189	0.266363		TCGA-A3-3311	Tumor	Renal Clear Cell Carcinoma	1.70256	1.22179	0.663548	3.46222		TCGA-BC-A10R	Tumor	Hepatocellular Carcinoma	0.959089	0.772788	0.120086	0.384534		TCGA-A4-7583	Tumor	Papillary Renal Cell Carcinoma	2.12397	1.44904	1.06855	1.3479		TCGA-05-4384	Tumor	Non-Small Cell Lung Cancer	2.47014	1.79742	0.814673	1.46175
		TCGA-CH-5741	Tumor	Prostate Adenocarcinoma	1.00902	0.852856	0.163904	0		TCGA-A3-3313	Tumor	Renal Clear Cell Carcinoma	2.08407	1.71645	1.17999	0.821598		TCGA-BC-A10S	Tumor	Hepatocellular Carcinoma	0.642076	0.485396	0.0996126	0.714021		TCGA-A4-7584	Tumor	Papillary Renal Cell Carcinoma	2.9482	1.86645	0.97816	0.508115		TCGA-05-4389	Tumor	Non-Small Cell Lung Cancer	1.35763	1.21552	0.682939	0.964929
		TCGA-CH-5743	Tumor	Prostate Adenocarcinoma	2.13941	1.6915	0.715584	0.69969		TCGA-A3-3316	Tumor	Renal Clear Cell Carcinoma	3.48679	2.06196	1.38092	6.24317		TCGA-BC-A10T	Tumor	Hepatocellular Carcinoma	1.41693	1.03337	0.809937	0.299076		TCGA-A4-7585	Tumor	Papillary Renal Cell Carcinoma	0.957633	0.659136	0.296279	1.13366		TCGA-05-4390	Tumor	Non-Small Cell Lung Cancer	1.55116	0.610044	0.521014	1.00751
		TCGA-CH-5744	Tumor	Prostate Adenocarcinoma	1.75423	1.18726	0.452387	0.179959		TCGA-A3-3317	Tumor	Renal Clear Cell Carcinoma	3.36617	1.86209	1.6415	1.92494		TCGA-BC-A10U	Tumor	Hepatocellular Carcinoma	2.70176	1.28683	1.5282	1.13802		TCGA-A4-7732	Tumor	Papillary Renal Cell Carcinoma	3.59557	2.56754	1.00249	2.66125		TCGA-05-4395	Tumor	Non-Small Cell Lung Cancer	1.47452	0.701998	0.842636	1.0176
		TCGA-CH-5745	Tumor	Prostate Adenocarcinoma	2.46604	1.70603	0.70896	0.389712		TCGA-A3-3319	Tumor	Renal Clear Cell Carcinoma	3.21535	1.61444	1.38957	4.49256		TCGA-BC-A10W	Tumor	Hepatocellular Carcinoma	0.933118	0.590978	0.591987	0.918436		TCGA-A4-7734	Tumor	Papillary Renal Cell Carcinoma	1.84185	1.02826	0.555572	0.669839		TCGA-05-4396	Tumor	Non-Small Cell Lung Cancer	2.22674	1.38833	1.10506	0.576338
		TCGA-CH-5746	Tumor	Prostate Adenocarcinoma	2.47096	1.69012	0.663548	0.318929		TCGA-A3-3320	Tumor	Renal Clear Cell Carcinoma	3.55435	2.74504	1.65444	1.66606		TCGA-BC-A10X	Tumor	Hepatocellular Carcinoma	0.487973	0.423847	0.0633142	0.908118		TCGA-A4-7828	Tumor	Papillary Renal Cell Carcinoma	1.59631	0.795005	0.701998	3.41955		TCGA-05-4397	Tumor	Non-Small Cell Lung Cancer	1.65512	3.32289	0.46025	1.49831
		TCGA-CH-5748	Tumor	Prostate Adenocarcinoma	2.17042	1.22637	0.561995	0.0573384		TCGA-A3-3322	Tumor	Renal Clear Cell Carcinoma	3.75595	1.64966	1.01507	3.07786		TCGA-BC-A10Y	Tumor	Hepatocellular Carcinoma	1.43955	1.23038	0.232734	1.37662		TCGA-A4-7915	Tumor	Papillary Renal Cell Carcinoma	0.720682	0.59841	0.282291	0.0680302		TCGA-05-4398	Tumor	Non-Small Cell Lung Cancer	2.76463	1.80812	1.03695	2.91691
		TCGA-CH-5750	Tumor	Prostate Adenocarcinoma	2.76122	1.76198	0.821598	0.3036		TCGA-A3-3323	Tumor	Renal Clear Cell Carcinoma	3.1717	1.8074	1.03901	4.68039		TCGA-BC-A10Z	Tumor	Hepatocellular Carcinoma	1.5783	1.50284	0.659136	1.44082		TCGA-A4-7996	Tumor	Papillary Renal Cell Carcinoma	1.92642	1.14021	0.467122	1.4835		TCGA-05-4402	Tumor	Non-Small Cell Lung Cancer	1.54064	1.07852	0.515582	0.968836
		TCGA-CH-5751	Tumor	Prostate Adenocarcinoma	2.4456	2.07033	1.06907	0.588294		TCGA-A3-3325	Tumor	Renal Clear Cell Carcinoma	3.89443	2.54596	1.34426	2.06957		TCGA-BC-A110	Tumor	Hepatocellular Carcinoma	0.78279	0.570108	0.0059179	0.912329		TCGA-A4-7997	Tumor	Papillary Renal Cell Carcinoma	2.66293	1.75282	0.874932	1.68529		TCGA-05-4403	Tumor	Non-Small Cell Lung Cancer	0.346942	0.33062	0.209316	0.39161
		TCGA-CH-5752	Tumor	Prostate Adenocarcinoma	2.09554	1.23728	0.957633	0.184348		TCGA-A3-3326	Tumor	Renal Clear Cell Carcinoma	3.62863	2.52858	1.33458	1.66332		TCGA-BC-A112	Tumor	Hepatocellular Carcinoma	1.37477	0.484825	0.478015	0.571742		TCGA-A4-8098	Tumor	Papillary Renal Cell Carcinoma	2.50629	1.07642	1.30461	0.573052		TCGA-05-4405	Tumor	Non-Small Cell Lung Cancer	2.01279	1.44714	1.01507	2.55011
		TCGA-CH-5753	Tumor	Prostate Adenocarcinoma	3.07521	2.31793	0.791199	0.469062		TCGA-A3-3328	Tumor	Renal Clear Cell Carcinoma	1.62794	1.91171	1.43829	0.20477		TCGA-BC-A216	Tumor	Hepatocellular Carcinoma	1.89998	1.58496	0.73295	0.882687		TCGA-A4-8310	Tumor	Papillary Renal Cell Carcinoma	2.37577	1.25696	0.60626	0.757559		TCGA-05-4410	Tumor	Non-Small Cell Lung Cancer	2.0143	1.51581	0.262511	0.684826
		TCGA-CH-5754	Tumor	Prostate Adenocarcinoma	1.97385	2.11319	0.909052	0.126306		TCGA-A3-3329	Tumor	Renal Clear Cell Carcinoma	2.74164	1.36374	0.964442	2.3887		TCGA-BC-A217	Tumor	Hepatocellular Carcinoma	2.50382	1.91171	0.163582	1.57298		TCGA-A4-8311	Tumor	Papillary Renal Cell Carcinoma	3.331	3.09815	1.50284	2.53354		TCGA-05-4415	Tumor	Non-Small Cell Lung Cancer	1.10079	0.723833	0.643514	1.26336
		TCGA-CH-5761	Tumor	Prostate Adenocarcinoma	1.8253	1.38092	1.09972	0.367107		TCGA-A3-3331	Tumor	Renal Clear Cell Carcinoma	2.79967	1.95971	0.938846	1.83249		TCGA-BC-A3KF	Tumor	Hepatocellular Carcinoma	0.71911	0.612807	0.65987	1.0426		TCGA-A4-8312	Tumor	Papillary Renal Cell Carcinoma	1.66948	1.03491	0.934548	0.0310673		TCGA-05-4417	Tumor	Non-Small Cell Lung Cancer	0.956179	0.480559	0.360863	0.906251
		TCGA-CH-5762	Tumor	Prostate Adenocarcinoma	2.01355	1.15337	0.558776	0.547313		TCGA-A3-3335	Tumor	Renal Clear Cell Carcinoma	3.16726	1.82459	0.536976	2.52032		TCGA-BC-A3KG	Tumor	Hepatocellular Carcinoma	1.84401	1.47708	0.717933	0.427424		TCGA-A4-8515	Tumor	Papillary Renal Cell Carcinoma	1.80455	1.2892	0.291853	0.925046		TCGA-05-4418	Tumor	Non-Small Cell Lung Cancer	1.35215	1.13802	1.01255	0.760422
		TCGA-CH-5763	Tumor	Prostate Adenocarcinoma	1.60637	1.48671	0.164011	0.734146		TCGA-A3-3343	Tumor	Renal Clear Cell Carcinoma	3.30491	1.83321	0.605574	1.45221		TCGA-BC-A5W4	Tumor	Hepatocellular Carcinoma	1.61444	0.858673	0.254473	0.267038		TCGA-A4-8516	Tumor	Papillary Renal Cell Carcinoma	2.66209	1.67291	1.38648	1.43955		TCGA-05-4420	Tumor	Non-Small Cell Lung Cancer	1.9301	1.97758	1.30878	0.487686
		TCGA-CH-5764	Tumor	Prostate Adenocarcinoma	1.7276	1.07169	0.42283	0.332468		TCGA-A3-3347	Tumor	Renal Clear Cell Carcinoma	3.26094	2.31713	1.26045	4.99981		TCGA-BC-A69H	Tumor	Hepatocellular Carcinoma	0.883602	0.270779	0.125887	0		TCGA-A4-8517	Tumor	Papillary Renal Cell Carcinoma	1.74299	0.65987	0.35515	1.03286		TCGA-05-4422	Tumor	Non-Small Cell Lung Cancer	2.62597	1.53343	1.35824	1.11472
		TCGA-CH-5765	Tumor	Prostate Adenocarcinoma	2.30675	1.14404	0.576338	0.0595217		TCGA-A3-3349	Tumor	Renal Clear Cell Carcinoma	3.06288	2.3516	0.89372	2.44968		TCGA-BC-A69I	Tumor	Hepatocellular Carcinoma	0.944599	0.66318	0.109535	1.29393		TCGA-A4-8518	Tumor	Papillary Renal Cell Carcinoma	0.761652	0.436219	0.265858	0.234228		TCGA-05-4424	Tumor	Non-Small Cell Lung Cancer	0.516484	0.486826	0.197867	0.332056
		TCGA-CH-5766	Tumor	Prostate Adenocarcinoma	1.69357	1.51907	0.767824	0.346515		TCGA-A3-3351	Tumor	Renal Clear Cell Carcinoma	3.80323	2.48655	1.08116	3.66175		TCGA-BD-A2L6	Tumor	Hepatocellular Carcinoma	0.970794	0.699305	0.09575	0.183033		TCGA-A4-8630	Tumor	Papillary Renal Cell Carcinoma	2.85724	2.14173	0.948929	1.45158		TCGA-05-4425	Tumor	Non-Small Cell Lung Cancer	0.976684	0.485968	0.085644	1.34668
		TCGA-CH-5767	Tumor	Prostate Adenocarcinoma	1.73529	0.745782	0.341845	0.239222		TCGA-A3-3352	Tumor	Renal Clear Cell Carcinoma	2.89438	2.21182	0.780698	1.33941		TCGA-BD-A3EP	Tumor	Hepatocellular Carcinoma	1.57564	1.40072	0.634212	1.36007		TCGA-A4-A48D	Tumor	Papillary Renal Cell Carcinoma	0.652197	0.548261	0.206897	0.542908		TCGA-05-4426	Tumor	Non-Small Cell Lung Cancer	2.56505	1.32735	0.710514	1.94192
		TCGA-CH-5768	Tumor	Prostate Adenocarcinoma	2.15101	1.25637	0.62572	0.14033		TCGA-A3-3357	Tumor	Renal Clear Cell Carcinoma	3.39781	1.62118	0.712071	2.24406		TCGA-BD-A3ER	Tumor	Hepatocellular Carcinoma	0.643874	0.62572	0.192177	1.03491		TCGA-A4-A4ZT	Tumor	Papillary Renal Cell Carcinoma	3.08138	1.86717	1.03849	1.48029		TCGA-05-4427	Tumor	Non-Small Cell Lung Cancer	2.44886	1.54787	0.79755	1.22751
		TCGA-CH-5769	Tumor	Prostate Adenocarcinoma	1.78391	1.0875	0.682562	0.420802		TCGA-A3-3358	Tumor	Renal Clear Cell Carcinoma	2.70939	1.664	0.963954	3.3103		TCGA-BW-A5NO	Tumor	Hepatocellular Carcinoma	1.26687	1.1811	0.279636	0.439623		TCGA-A4-A57E	Tumor	Papillary Renal Cell Carcinoma	2.52362	1.71158	0.658036	1.729		TCGA-05-4430	Tumor	Non-Small Cell Lung Cancer	0.773618	0.778611	0.320121	0.800527
		TCGA-CH-5771	Tumor	Prostate Adenocarcinoma	0.979146	1.04466	0.21176	0.676551		TCGA-A3-3359	Tumor	Renal Clear Cell Carcinoma	3.03562	2.08177	1.36864	1.68874		TCGA-BW-A5NP	Tumor	Hepatocellular Carcinoma	2.2567	0.904852	0.547629	1.10185		TCGA-A4-A5DU	Tumor	Papillary Renal Cell Carcinoma	3.98979	2.58335	0.812518	2.45213		TCGA-05-4432	Tumor	Non-Small Cell Lung Cancer	1.48478	1.2622	0.65147	0.866323
		TCGA-CH-5772	Tumor	Prostate Adenocarcinoma	1.30819	1.06593	0.323119	0.190068		TCGA-A3-3362	Tumor	Renal Clear Cell Carcinoma	3.45677	2.25038	0.913736	1.58362		TCGA-BW-A5NQ	Tumor	Hepatocellular Carcinoma	1.12932	0.689373	0.283537	0.393993		TCGA-A4-A5XZ	Tumor	Papillary Renal Cell Carcinoma	2.13477	1.32015	0.708572	1.01053		TCGA-05-4433	Tumor	Non-Small Cell Lung Cancer	1.71089	0.993507	0.907184	0.826821
		TCGA-CH-5788	Tumor	Prostate Adenocarcinoma	2.84863	1.65375	0.467399	0.282646		TCGA-A3-3363	Tumor	Renal Clear Cell Carcinoma	2.85293	2.31473	0.980131	1.44398		TCGA-CC-5258	Tumor	Hepatocellular Carcinoma	1.01406	0.619411	0.605917	1.53605		TCGA-A4-A5Y0	Tumor	Papillary Renal Cell Carcinoma	0.885894	0.644234	0.240601	0.337232		TCGA-05-4434	Tumor	Non-Small Cell Lung Cancer	2.86241	1.80812	0.976192	3.01545
		TCGA-CH-5789	Tumor	Prostate Adenocarcinoma	1.90877	0.90113	0.534494	0.885436		TCGA-A3-3365	Tumor	Renal Clear Cell Carcinoma	2.44152	2.0833	1.50025	1.37293		TCGA-CC-5259	Tumor	Hepatocellular Carcinoma	0.553976	0.210942	0	0		TCGA-A4-A5Y1	Tumor	Papillary Renal Cell Carcinoma	2.34035	1.49573	0.428194	1.75212		TCGA-05-5420	Tumor	Non-Small Cell Lung Cancer	1.21552	1.13475	0.729372	1.06593
		TCGA-CH-5790	Tumor	Prostate Adenocarcinoma	2.36045	1.49122	0.947966	0.324123		TCGA-A3-3367	Tumor	Renal Clear Cell Carcinoma	2.97696	2.16265	0.738543	1.52559		TCGA-CC-5260	Tumor	Hepatocellular Carcinoma	1.13475	1.12065	0.413271	0.67805		TCGA-A4-A6HP	Tumor	Papillary Renal Cell Carcinoma	2.84518	1.78746	0.771545	1.02521		TCGA-05-5423	Tumor	Non-Small Cell Lung Cancer	1.01154	0.80394	0.449166	0.918907
		TCGA-CH-5791	Tumor	Prostate Adenocarcinoma	1.25405	1.004	0.21217	0.305312		TCGA-A3-3370	Tumor	Renal Clear Cell Carcinoma	3.23142	2.05512	1.01457	1.48735		TCGA-CC-5261	Tumor	Hepatocellular Carcinoma	1.23153	0.656938	0.825077	1.66263		TCGA-A4-A772	Tumor	Papillary Renal Cell Carcinoma	2.58335	2.05664	0.839544	1.33639		TCGA-05-5425	Tumor	Non-Small Cell Lung Cancer	1.45348	0.864969	0.471844	1.38216
		TCGA-CH-5792	Tumor	Prostate Adenocarcinoma	1.06541	0.984576	0.432061	0.448364		TCGA-A3-3372	Tumor	Renal Clear Cell Carcinoma	3.3166	2.45131	1.74931	6.71579		TCGA-CC-5262	Tumor	Hepatocellular Carcinoma	0.464363	0.112049	0.0841579	0.21217		TCGA-A4-A7UZ	Tumor	Papillary Renal Cell Carcinoma	3.32199	2.16731	1.43262	1.59966		TCGA-05-5428	Tumor	Non-Small Cell Lung Cancer	1.80027	1.15833	0.317148	1.65171
		TCGA-CH-5794	Tumor	Prostate Adenocarcinoma	1.49767	0.990524	0.358436	0.217007		TCGA-A3-3373	Tumor	Renal Clear Cell Carcinoma	0.921737	0.624665	0.323721	0.556852		TCGA-CC-5263	Tumor	Hepatocellular Carcinoma	2.15412	1.49186	0.990524	1.27918		TCGA-AL-3466	Tumor	Papillary Renal Cell Carcinoma	4.03857	2.47014	1.65717	2.03844		TCGA-05-5429	Tumor	Non-Small Cell Lung Cancer	1.13693	1.003	0.393038	0.577327
		TCGA-EJ-5494	Tumor	Prostate Adenocarcinoma	0.909052	0.569456	0.158096	0.05844		TCGA-A3-3374	Tumor	Renal Clear Cell Carcinoma	0.609699	1.70534	0.871753	1.2657		TCGA-CC-5264	Tumor	Hepatocellular Carcinoma	0.873568	0.738543	0.29222	0.342057		TCGA-AL-3467	Tumor	Papillary Renal Cell Carcinoma	3.41049	2.43092	1.06228	0.0636155		TCGA-05-5715	Tumor	Non-Small Cell Lung Cancer	0.556532	0.341845	0.070277	0.435958
		TCGA-EJ-5495	Tumor	Prostate Adenocarcinoma	1.09439	0.948448	0.759603	0.380806		TCGA-A3-3376	Tumor	Renal Clear Cell Carcinoma	2.81081	1.92937	0.648568	2.02108		TCGA-CC-A1HT	Tumor	Hepatocellular Carcinoma	2.01882	0.922209	0.971284	2.33634		TCGA-AL-3468	Tumor	Papillary Renal Cell Carcinoma	3.7856	3.41593	1.73809	2.56256		TCGA-35-3615	Tumor	Non-Small Cell Lung Cancer	1.55116	1.30045	0.721075	0.675803
		TCGA-EJ-5496	Tumor	Prostate Adenocarcinoma	1.49638	0.888651	0.267884	0.135319		TCGA-A3-3378	Tumor	Renal Clear Cell Carcinoma	3.63414	1.98057	1.13421	3.16903		TCGA-CC-A3M9	Tumor	Hepatocellular Carcinoma	1.14897	1.02826	0.471008	3.13354		TCGA-AL-3471	Tumor	Papillary Renal Cell Carcinoma	4.30015	3.27797	0.874477	1.62523		TCGA-35-4122	Tumor	Non-Small Cell Lung Cancer	0.425632	0.179725	0.177976	0.277004
		TCGA-EJ-5497	Tumor	Prostate Adenocarcinoma	1.77682	1.23268	0.582291	0.164226		TCGA-A3-3380	Tumor	Renal Clear Cell Carcinoma	3.09638	2.28604	0.818563	0.6135		TCGA-CC-A3MA	Tumor	Hepatocellular Carcinoma	1.42821	0.971284	0.332674	1.27741		TCGA-AL-3472	Tumor	Papillary Renal Cell Carcinoma	4.20918	3.22338	0.738543	1.46238		TCGA-35-4123	Tumor	Non-Small Cell Lung Cancer	1.82674	1.24767	0.366882	3.44768
		TCGA-EJ-5498	Tumor	Prostate Adenocarcinoma	0.728182	0.645315	0.0410266	0.156238		TCGA-A3-3382	Tumor	Renal Clear Cell Carcinoma	3.43406	1.66127	0.995001	3.83668		TCGA-CC-A3MB	Tumor	Hepatocellular Carcinoma	1.62388	1.33217	0.878119	1.44018		TCGA-AL-3473	Tumor	Papillary Renal Cell Carcinoma	3.1895	1.92053	0.550477	1.66537		TCGA-35-5375	Tumor	Non-Small Cell Lung Cancer	2.26937	1.76127	0.806078	0.962493
		TCGA-EJ-5499	Tumor	Prostate Adenocarcinoma	0.60901	0.240141	0.205698	0.0496		TCGA-A3-3385	Tumor	Renal Clear Cell Carcinoma	3.46131	1.84329	0.36509	0.395909		TCGA-CC-A3MC	Tumor	Hepatocellular Carcinoma	1.07117	0.65147	0.391372	1.85196		TCGA-AL-7173	Tumor	Papillary Renal Cell Carcinoma	2.2126	0.793312	0.279284	0.77528		TCGA-38-4625	Tumor	Non-Small Cell Lung Cancer	1.12119	1.31296	0.508412	1.44524
		TCGA-EJ-5501	Tumor	Prostate Adenocarcinoma	1.5923	0.885894	0.621159	0.161557		TCGA-A3-3387	Tumor	Renal Clear Cell Carcinoma	2.52775	1.66058	1.04827	2.41952		TCGA-CC-A5UC	Tumor	Hepatocellular Carcinoma	1.16497	0.735343	0.540091	0.75145		TCGA-AL-A5DJ	Tumor	Papillary Renal Cell Carcinoma	1.41006	0.755111	0.0237816	0.0696143		TCGA-38-4626	Tumor	Non-Small Cell Lung Cancer	1.98356	1.59564	0.649655	3.65898
		TCGA-EJ-5502	Tumor	Prostate Adenocarcinoma	1.99628	1.23958	0.27823	0.563933		TCGA-AK-3426	Tumor	Renal Clear Cell Carcinoma	3.36256	2.58419	0.626072	5.1784		TCGA-CC-A5UD	Tumor	Hepatocellular Carcinoma	2.45131	1.865	0.490273	0.814673		TCGA-AT-A5NU	Tumor	Papillary Renal Cell Carcinoma	3.42227	2.97784	0.646759	0.740147		TCGA-38-4627	Tumor	Non-Small Cell Lung Cancer	0.366434	0.0610776	0.333498	0.602837
		TCGA-EJ-5503	Tumor	Prostate Adenocarcinoma	1.59096	1.11741	0.324929	0.212992		TCGA-AK-3427	Tumor	Renal Clear Cell Carcinoma	0.430511	0.590642	0.250778	0.0791511		TCGA-CC-A5UE	Tumor	Hepatocellular Carcinoma	2.04298	1.35337	0.228596	2.43662		TCGA-B1-5398	Tumor	Papillary Renal Cell Carcinoma	0.786146	0.219958	0.129702	0.282291		TCGA-38-4628	Tumor	Non-Small Cell Lung Cancer	0.249505	0.0412798	0.220525	0.151384
		TCGA-EJ-5504	Tumor	Prostate Adenocarcinoma	1.08908	0.947003	0.283002	0.224671		TCGA-AK-3428	Tumor	Renal Clear Cell Carcinoma	0.813811	0.3843	0.0731875	0.202401		TCGA-CC-A7IF	Tumor	Hepatocellular Carcinoma	1.84401	1.21154	0.093779	1.67497		TCGA-B1-7332	Tumor	Papillary Renal Cell Carcinoma	0.88406	0.661339	0.0843849	0.404632		TCGA-38-4629	Tumor	Non-Small Cell Lung Cancer	0.666873	0.209721	0.17544	1.14952
		TCGA-EJ-5505	Tumor	Prostate Adenocarcinoma	0.977668	0.725412	0.204373	0.000544327		TCGA-AK-3429	Tumor	Renal Clear Cell Carcinoma	1.07222	0.866774	0.115769	0.31518		TCGA-CC-A7IG	Tumor	Hepatocellular Carcinoma	1.64626	1.75212	0.510196	0.72739		TCGA-B1-A47M	Tumor	Papillary Renal Cell Carcinoma	2.8151	2.52032	0.594685	1.47708		TCGA-38-4630	Tumor	Non-Small Cell Lung Cancer	3.05936	3.19751	2.50135	1.73809
		TCGA-EJ-5506	Tumor	Prostate Adenocarcinoma	2.01505	1.77894	0.427937	0.238003		TCGA-AK-3431	Tumor	Renal Clear Cell Carcinoma	1.21438	0.253343	0.0165301	1.22809		TCGA-CC-A7IH	Tumor	Hepatocellular Carcinoma	1.61781	1.09705	0.836459	2.63184		TCGA-B1-A47N	Tumor	Papillary Renal Cell Carcinoma	3.49864	2.96301	1.07326	1.47452		TCGA-38-4631	Tumor	Non-Small Cell Lung Cancer	1.0801	1.76621	0.763294	0.965417
		TCGA-EJ-5507	Tumor	Prostate Adenocarcinoma	1.11849	0.675055	0.513781	0.347584		TCGA-AK-3433	Tumor	Renal Clear Cell Carcinoma	1.10185	1.28742	0.437002	0.315573		TCGA-CC-A7II	Tumor	Hepatocellular Carcinoma	1.64218	1.42069	0.801379	0.662443		TCGA-B1-A47O	Tumor	Papillary Renal Cell Carcinoma	3.16726	2.28524	0.394472	2.6663		TCGA-38-4632	Tumor	Non-Small Cell Lung Cancer	1.2053	0.977668	0.679927	1.34851
		TCGA-EJ-5508	Tumor	Prostate Adenocarcinoma	1.80098	1.12227	0.676926	0.366658		TCGA-AK-3434	Tumor	Renal Clear Cell Carcinoma	2.34517	1.42821	0.125637	0.964442		TCGA-CC-A7IJ	Tumor	Hepatocellular Carcinoma	1.33337	1.75845	1.12932	3.03826		TCGA-B1-A654	Tumor	Papillary Renal Cell Carcinoma	2.10858	1.37232	0.348013	0.310695		TCGA-38-6178	Tumor	Non-Small Cell Lung Cancer	1.91171	1.48414	1.04158	1.9434
		TCGA-EJ-5509	Tumor	Prostate Adenocarcinoma	0.818563	0.420296	0.244158	0.102453		TCGA-AK-3436	Tumor	Renal Clear Cell Carcinoma	2.01129	1.05916	0.0573384	1.94044		TCGA-CC-A7IK	Tumor	Hepatocellular Carcinoma	1.71019	0.839985	0.56264	0.578647		TCGA-B1-A655	Tumor	Papillary Renal Cell Carcinoma	1.02419	0.0900145	0.213679	0.546366		TCGA-38-7271	Tumor	Non-Small Cell Lung Cancer	0.673189	0.453464	0.228011	0.344386
		TCGA-EJ-5510	Tumor	Prostate Adenocarcinoma	0.644955	0.530482	0.260852	0.0241442		TCGA-AK-3440	Tumor	Renal Clear Cell Carcinoma	0.460523	0.953758	0.810367	1.29748		TCGA-CC-A7IL	Tumor	Hepatocellular Carcinoma	0.709737	0.533257	0.111974	0.812087		TCGA-B1-A656	Tumor	Papillary Renal Cell Carcinoma	1.39452	0.871299	0.232585	0.543221		TCGA-38-A44F	Tumor	Non-Small Cell Lung Cancer	3.18059	2.29479	1.16829	2.30037
		TCGA-EJ-5511	Tumor	Prostate Adenocarcinoma	1.89851	1.0675	0.495773	0.387587		TCGA-AK-3443	Tumor	Renal Clear Cell Carcinoma	1.73109	1.53343	0.380343	0.0946007		TCGA-DD-A113	Tumor	Hepatocellular Carcinoma	0.727786	0.674682	0.426144	1.02928		TCGA-B1-A657	Tumor	Papillary Renal Cell Carcinoma	3.01282	1.6449	0.37413	2.00152		TCGA-44-2655	Tumor	Non-Small Cell Lung Cancer	1.07379	1.01608	0.302842	0.541654
		TCGA-EJ-5512	Tumor	Prostate Adenocarcinoma	1.46812	1.10292	0.25046	0		TCGA-AK-3444	Tumor	Renal Clear Cell Carcinoma	1.91097	1.03901	0.268903	0.448364		TCGA-DD-A114	Tumor	Hepatocellular Carcinoma	0.503089	0.806934	0.0960716	0.39543		TCGA-B3-3925	Tumor	Papillary Renal Cell Carcinoma	3.73559	2.1286	2.27016	2.22124		TCGA-44-2656	Tumor	Non-Small Cell Lung Cancer	1.86427	1.27448	1.07222	1.4758
		TCGA-EJ-5514	Tumor	Prostate Adenocarcinoma	1.56569	1.22522	0.639923	0.185914		TCGA-AK-3445	Tumor	Renal Clear Cell Carcinoma	3.49499	1.69634	0.922682	4.93205		TCGA-DD-A115	Tumor	Hepatocellular Carcinoma	0.772788	0.514381	0.224671	0.622209		TCGA-B3-3926	Tumor	Papillary Renal Cell Carcinoma	2.64947	1.45475	0.703155	1.055		TCGA-44-2657	Tumor	Non-Small Cell Lung Cancer	2.28524	1.50997	1.51386	1.49638
		TCGA-EJ-5515	Tumor	Prostate Adenocarcinoma	1.76268	1.27741	0.448364	0.0889917		TCGA-AK-3450	Tumor	Renal Clear Cell Carcinoma	2.49477	1.23498	0.28461	0.328985		TCGA-DD-A116	Tumor	Hepatocellular Carcinoma	0.963467	0.359317	0.0382882	0.313028		TCGA-B3-4103	Tumor	Papillary Renal Cell Carcinoma	3.36256	2.77573	1.17664	2.24564		TCGA-44-2659	Tumor	Non-Small Cell Lung Cancer	2.28286	2.05284	1.01457	0.79755
		TCGA-EJ-5516	Tumor	Prostate Adenocarcinoma	0.92552	0.465189	0.103487	0.189821		TCGA-AK-3451	Tumor	Renal Clear Cell Carcinoma	1.32855	0.237395	0.00340524	0.12324		TCGA-DD-A118	Tumor	Hepatocellular Carcinoma	0.55974	0.221661	0.0658536	0.387822		TCGA-B3-4104	Tumor	Papillary Renal Cell Carcinoma	3.76428	3.25736	2.29001	0.373217		TCGA-44-2661	Tumor	Non-Small Cell Lung Cancer	2.14018	1.52754	0.800101	1.69979
		TCGA-EJ-5517	Tumor	Prostate Adenocarcinoma	1.05034	0.347584	0.217147	0		TCGA-AK-3454	Tumor	Renal Clear Cell Carcinoma	2.82884	1.89778	0.983093	0.545421		TCGA-DD-A119	Tumor	Hepatocellular Carcinoma	0.610044	0.0752435	0	0		TCGA-B3-8121	Tumor	Papillary Renal Cell Carcinoma	2.90218	1.922	0.792889	2.72465		TCGA-44-2662	Tumor	Non-Small Cell Lung Cancer	2.64527	1.7283	1.22522	3.30401
		TCGA-EJ-5518	Tumor	Prostate Adenocarcinoma	0.83778	0.486826	0.280342	0.199024		TCGA-AK-3455	Tumor	Renal Clear Cell Carcinoma	2.90477	1.91318	0.965905	0.867226		TCGA-DD-A11A	Tumor	Hepatocellular Carcinoma	0.725807	0.755518	0.415267	1.28742		TCGA-B3-A6W5	Tumor	Papillary Renal Cell Carcinoma	2.45704	1.6791	0.983093	1.09546		TCGA-44-2665	Tumor	Non-Small Cell Lung Cancer	2.53519	1.51842	0.675803	3.7014
		TCGA-EJ-5519	Tumor	Prostate Adenocarcinoma	1.61511	0.954726	0.484254	0.285686		TCGA-AK-3456	Tumor	Renal Clear Cell Carcinoma	1.63675	0.92552	0.542281	0.567827		TCGA-DD-A11B	Tumor	Hepatocellular Carcinoma	1.08063	0.755926	0.125304	1.52037		TCGA-B9-4113	Tumor	Papillary Renal Cell Carcinoma	3.78189	2.90997	1.68529	1.5505		TCGA-44-2666	Tumor	Non-Small Cell Lung Cancer	2.36529	1.48993	0.801806	1.003
		TCGA-EJ-5521	Tumor	Prostate Adenocarcinoma	1.00199	0.465189	0.157888	0.0411671		TCGA-AK-3458	Tumor	Renal Clear Cell Carcinoma	3.20642	1.94266	0.507225	0.638492		TCGA-DD-A11C	Tumor	Hepatocellular Carcinoma	1.31655	0.984081	0.107938	1.56834		TCGA-B9-4114	Tumor	Papillary Renal Cell Carcinoma	2.44641	2.45949	0.645676	1.41818		TCGA-44-2668	Tumor	Non-Small Cell Lung Cancer	1.65034	1.10399	0.439097	2.40653
		TCGA-EJ-5522	Tumor	Prostate Adenocarcinoma	1.88536	1.25115	0.706246	0.264347		TCGA-AK-3460	Tumor	Renal Clear Cell Carcinoma	3.1984	1.488	0.884977	1.1957		TCGA-DD-A11D	Tumor	Hepatocellular Carcinoma	0.672443	0.551112	0.0211267	1.48478		TCGA-B9-4115	Tumor	Papillary Renal Cell Carcinoma	3.27438	2.44233	0.43648	2.58419		TCGA-44-3396	Tumor	Non-Small Cell Lung Cancer	2.49312	1.88536	1.10988	1.3613
		TCGA-EJ-5524	Tumor	Prostate Adenocarcinoma	1.70603	1.38709	0.325535	0.294243		TCGA-AK-3461	Tumor	Renal Clear Cell Carcinoma	2.85466	2.35401	1.14294	1.14732		TCGA-DD-A1EA	Tumor	Hepatocellular Carcinoma	1.32916	0.646037	0.246661	1.12444		TCGA-B9-4116	Tumor	Papillary Renal Cell Carcinoma	4.0367	3.15926	1.67566	1.34062		TCGA-44-3398	Tumor	Non-Small Cell Lung Cancer	2.10551	1.94488	1.01003	4.63525
		TCGA-EJ-5525	Tumor	Prostate Adenocarcinoma	2.05892	1.07957	0.205565	0.334532		TCGA-AK-3465	Tumor	Renal Clear Cell Carcinoma	1.83321	2.17276	1.4163	0.282113		TCGA-DD-A1EB	Tumor	Hepatocellular Carcinoma	0.469339	0.452656	0.143043	0.633145		TCGA-B9-4117	Tumor	Papillary Renal Cell Carcinoma	3.73651	2.63519	0.749422	2.82111		TCGA-44-3918	Tumor	Non-Small Cell Lung Cancer	1.40944	1.71158	0.70896	1.70534
		TCGA-EJ-5526	Tumor	Prostate Adenocarcinoma	1.86137	1.58896	0.560383	0.692036		TCGA-AS-3777	Tumor	Renal Clear Cell Carcinoma	0.430253	0.483399	0.167375	0.375503		TCGA-DD-A1EC	Tumor	Hepatocellular Carcinoma	0.989035	0.86994	0.206097	0.712851		TCGA-B9-4617	Tumor	Papillary Renal Cell Carcinoma	2.31153	1.96864	0.20918	1.40383		TCGA-44-3919	Tumor	Non-Small Cell Lung Cancer	2.12628	1.47644	0.711293	1.79813
		TCGA-EJ-5527	Tumor	Prostate Adenocarcinoma	1.27507	0.899274	0.262345	0.151783		TCGA-B0-4688	Tumor	Renal Clear Cell Carcinoma	1.62051	1.71367	1.87008	3.3752		TCGA-DD-A1ED	Tumor	Hepatocellular Carcinoma	0.707021	0.457254	0.297209	1.0602		TCGA-B9-5155	Tumor	Papillary Renal Cell Carcinoma	1.20927	0.885894	0.318334	0.672071		TCGA-44-4112	Tumor	Non-Small Cell Lung Cancer	2.29479	2.22988	0.846624	2.21809
		TCGA-EJ-5530	Tumor	Prostate Adenocarcinoma	1.64694	0.864518	0.435176	0.27561		TCGA-B0-4690	Tumor	Renal Clear Cell Carcinoma	2.84002	1.87008	1.16109	4.36573		TCGA-DD-A1EE	Tumor	Hepatocellular Carcinoma	1.4001	0.60901	0.552065	1.20303		TCGA-B9-5156	Tumor	Papillary Renal Cell Carcinoma	0.532639	0.393277	0.203846	0.560062		TCGA-44-5643	Tumor	Non-Small Cell Lung Cancer	1.66811	2.0612	0.83514	0.260521
		TCGA-EJ-5531	Tumor	Prostate Adenocarcinoma	0.749422	0.415518	0.106008	0.155521		TCGA-B0-4691	Tumor	Renal Clear Cell Carcinoma	2.89525	1.64422	0.741754	4.55856		TCGA-DD-A1EF	Tumor	Hepatocellular Carcinoma	2.15567	1.77328	1.82315	2.90911		TCGA-B9-7268	Tumor	Papillary Renal Cell Carcinoma	0.913267	0.692036	0.48283	0.889571		TCGA-44-5644	Tumor	Non-Small Cell Lung Cancer	3.55984	2.62178	2.03315	2.34437
		TCGA-EJ-5532	Tumor	Prostate Adenocarcinoma	1.40819	0.47408	0.565877	0.225104		TCGA-B0-4693	Tumor	Renal Clear Cell Carcinoma	2.97086	2.03164	1.99403	1.98281		TCGA-DD-A1EG	Tumor	Hepatocellular Carcinoma	0.728579	0.525883	0.195446	0.297395		TCGA-B9-A44B	Tumor	Papillary Renal Cell Carcinoma	3.16548	1.71158	0.251898	0.948929		TCGA-44-5645	Tumor	Non-Small Cell Lung Cancer	2.55508	1.56569	0.435958	1.81384
		TCGA-EJ-5542	Tumor	Prostate Adenocarcinoma	1.2892	0.468784	0.224383	0.264347		TCGA-B0-4694	Tumor	Renal Clear Cell Carcinoma	2.01355	0.83514	0.383833	1.12444		TCGA-DD-A1EH	Tumor	Hepatocellular Carcinoma	0.478015	0.580633	0.0962006	0.987051		TCGA-B9-A5W7	Tumor	Papillary Renal Cell Carcinoma	2.39275	1.26395	0.753075	1.26862		TCGA-44-6145	Tumor	Non-Small Cell Lung Cancer	1.94414	1.0055	0.454815	0.785306
		TCGA-EJ-7115	Tumor	Prostate Adenocarcinoma	1.31535	0.758376	0.409796	0.152785		TCGA-B0-4696	Tumor	Renal Clear Cell Carcinoma	1.42382	2.46932	0.457254	3.3283		TCGA-DD-A1EI	Tumor	Hepatocellular Carcinoma	0.96298	0.751044	0.259038	1.1633		TCGA-B9-A5W8	Tumor	Papillary Renal Cell Carcinoma	1.79742	1.43892	1.01507	0.918907		TCGA-44-6146	Tumor	Non-Small Cell Lung Cancer	1.56437	0.639207	0.643874	0.764527
		TCGA-EJ-7123	Tumor	Prostate Adenocarcinoma	1.2963	0.641717	0.274222	0.117948		TCGA-B0-4697	Tumor	Renal Clear Cell Carcinoma	3.53789	2.37981	1.004	4.45531		TCGA-DD-A1EJ	Tumor	Hepatocellular Carcinoma	1.04466	1.06176	0.37734	0.736942		TCGA-B9-A5W9	Tumor	Papillary Renal Cell Carcinoma	1.5637	0.71911	0.60626	0.784047		TCGA-44-6147	Tumor	Non-Small Cell Lung Cancer	2.17743	1.81241	0.532022	1.34062
		TCGA-EJ-7125	Tumor	Prostate Adenocarcinoma	1.22122	0.413769	0.326749	0.145517		TCGA-B0-4698	Tumor	Renal Clear Cell Carcinoma	2.47752	2.08942	1.03491	2.37174		TCGA-DD-A1EK	Tumor	Hepatocellular Carcinoma	0.502794	0.266869	0.0441384	0.438835		TCGA-B9-A69E	Tumor	Papillary Renal Cell Carcinoma	1.08855	1.58429	0.69318	1.30164		TCGA-44-6148	Tumor	Non-Small Cell Lung Cancer	2.06881	1.20757	0.338694	0.980624
		TCGA-EJ-7218	Tumor	Prostate Adenocarcinoma	2.2924	1.10827	0.394472	0.24572		TCGA-B0-4699	Tumor	Renal Clear Cell Carcinoma	2.30116	2.79111	1.47964	4.16571		TCGA-DD-A1EL	Tumor	Hepatocellular Carcinoma	1.63471	0.619761	0.341424	0.489698		TCGA-BQ-5875	Tumor	Papillary Renal Cell Carcinoma	0.670954	0.208507	0.0668879	0.16029		TCGA-44-6774	Tumor	Non-Small Cell Lung Cancer	1.14842	0.525578	0.856432	2.07719
		TCGA-EJ-7312	Tumor	Prostate Adenocarcinoma	1.15062	1.10292	0.399524	0.0843849		TCGA-B0-4700	Tumor	Renal Clear Cell Carcinoma	2.21495	1.55577	0.339322	5.30009		TCGA-DD-A39V	Tumor	Hepatocellular Carcinoma	0.980624	0.444638	0.00602555	0.130133		TCGA-BQ-5876	Tumor	Papillary Renal Cell Carcinoma	1.6599	0.437787	0.589299	0.19143		TCGA-44-6775	Tumor	Non-Small Cell Lung Cancer	1.71367	1.28624	0.281935	2.22988
		TCGA-EJ-7314	Tumor	Prostate Adenocarcinoma	1.19176	0.686718	0.20623	0.117948		TCGA-B0-4701	Tumor	Renal Clear Cell Carcinoma	3.18415	2.61592	2.06272	2.23303		TCGA-DD-A39W	Tumor	Hepatocellular Carcinoma	1.22294	0.345023	0.245094	0.986061		TCGA-BQ-5877	Tumor	Papillary Renal Cell Carcinoma	0.89372	0.345662	0.257236	0.996497		TCGA-44-6776	Tumor	Non-Small Cell Lung Cancer	1.26979	1.23555	0.49085	0.705473
		TCGA-EJ-7315	Tumor	Prostate Adenocarcinoma	0.408808	0.269925	0.0443801	0.0954934		TCGA-B0-4703	Tumor	Renal Clear Cell Carcinoma	2.60338	1.569	1.25115	5.33714		TCGA-DD-A39X	Tumor	Hepatocellular Carcinoma	1.08379	0.252861	0.105937	0.0768354		TCGA-BQ-5878	Tumor	Papillary Renal Cell Carcinoma	0.665394	0.448097	0.230509	0.624665		TCGA-44-6777	Tumor	Non-Small Cell Lung Cancer	0.57568	0.467122	0.0639182	1.36069
		TCGA-EJ-7317	Tumor	Prostate Adenocarcinoma	0.779863	0.588629	0.121129	0		TCGA-B0-4706	Tumor	Renal Clear Cell Carcinoma	3.69124	2.82197	1.12715	2.30515		TCGA-DD-A39Y	Tumor	Hepatocellular Carcinoma	1.58763	0.527412	0.493162	0.507818		TCGA-BQ-5879	Tumor	Papillary Renal Cell Carcinoma	0.400008	0.262012	0.234378	0.294797		TCGA-44-6778	Tumor	Non-Small Cell Lung Cancer	2.2417	1.58029	1.42194	1.36802
		TCGA-EJ-7318	Tumor	Prostate Adenocarcinoma	1.57498	1.24883	0.400977	0.276132		TCGA-B0-4707	Tumor	Renal Clear Cell Carcinoma	3.61393	2.16809	0.989035	2.89092		TCGA-DD-A39Z	Tumor	Hepatocellular Carcinoma	0.580301	0.0844986	0.0143	0.12218		TCGA-BQ-5880	Tumor	Papillary Renal Cell Carcinoma	0.822033	0.0421349	0.155317	0.438835		TCGA-44-6779	Tumor	Non-Small Cell Lung Cancer	0.557172	0.110933	0.345236	1.27272
		TCGA-EJ-7321	Tumor	Prostate Adenocarcinoma	1.65444	1.16774	0.877207	0.134872		TCGA-B0-4712	Tumor	Renal Clear Cell Carcinoma	1.46749	0.980624	0.285327	3.96076		TCGA-DD-A3A1	Tumor	Hepatocellular Carcinoma	0.583621	0.484539	0.125637	0.0938419		TCGA-BQ-5881	Tumor	Papillary Renal Cell Carcinoma	0.724622	0.582623	0.103695	0.188469		TCGA-44-7659	Tumor	Non-Small Cell Lung Cancer	2.65956	2.61425	1.01356	1.64762
		TCGA-EJ-7325	Tumor	Prostate Adenocarcinoma	1.69426	1.47644	0.00803863	0		TCGA-B0-4713	Tumor	Renal Clear Cell Carcinoma	3.70232	2.19381	0.577327	2.83486		TCGA-DD-A3A2	Tumor	Hepatocellular Carcinoma	0.797126	0.420296	0.0180555	0.953274		TCGA-BQ-5882	Tumor	Papillary Renal Cell Carcinoma	1.20813	0.425377	0.33144	0.122995		TCGA-44-7660	Tumor	Non-Small Cell Lung Cancer	2.10167	3.1984	1.16164	1.26453
		TCGA-EJ-7327	Tumor	Prostate Adenocarcinoma	1.80241	1.19513	0.522836	0.387116		TCGA-B0-4714	Tumor	Renal Clear Cell Carcinoma	4.60072	3.11318	1.66948	2.31473		TCGA-DD-A3A3	Tumor	Hepatocellular Carcinoma	0.946041	0.188837	0.0859906	0.292403		TCGA-BQ-5883	Tumor	Papillary Renal Cell Carcinoma	0.363973	0.112723	0.299263	0.217706		TCGA-44-7661	Tumor	Non-Small Cell Lung Cancer	1.6449	1.34911	0.89881	3.02159
		TCGA-EJ-7328	Tumor	Prostate Adenocarcinoma	2.40085	2.06424	0.776111	0.511986		TCGA-B0-4718	Tumor	Renal Clear Cell Carcinoma	3.58457	3.04265	1.35946	1.89412		TCGA-DD-A3A4	Tumor	Hepatocellular Carcinoma	0.366434	0.495773	0.183391	0.30455		TCGA-BQ-5884	Tumor	Papillary Renal Cell Carcinoma	0.903921	0.30455	0.191803	0.351025		TCGA-44-7662	Tumor	Non-Small Cell Lung Cancer	2.09554	1.49508	1.06855	2.04602
		TCGA-EJ-7330	Tumor	Prostate Adenocarcinoma	1.6915	1.21609	0.392324	0.303031		TCGA-B0-4810	Tumor	Renal Clear Cell Carcinoma	3.6176	2.56671	0.952308	4.83737		TCGA-DD-A3A5	Tumor	Hepatocellular Carcinoma	0.393516	0.710903	0.156033	0.503089		TCGA-BQ-5885	Tumor	Papillary Renal Cell Carcinoma	3.28874	2.0445	0.449702	1.9858		TCGA-44-7667	Tumor	Non-Small Cell Lung Cancer	0.726203	0.224527	0.120326	0.163046
		TCGA-EJ-7331	Tumor	Prostate Adenocarcinoma	1.41131	1.06176	0.346515	0.477733		TCGA-B0-4811	Tumor	Renal Clear Cell Carcinoma	4.88661	3.1717	1.7465	2.14869		TCGA-DD-A3A6	Tumor	Hepatocellular Carcinoma	0.80822	0.658036	0	0.101566		TCGA-BQ-5886	Tumor	Papillary Renal Cell Carcinoma	0.899274	0.35668	0.0635292	0.18519		TCGA-44-7669	Tumor	Non-Small Cell Lung Cancer	2.90044	1.88901	2.4685	1.93749
		TCGA-EJ-7781	Tumor	Prostate Adenocarcinoma	1.71575	1.23728	0.485968	0.351673		TCGA-B0-4813	Tumor	Renal Clear Cell Carcinoma	3.47041	2.25433	0.770303	2.77061		TCGA-DD-A3A7	Tumor	Hepatocellular Carcinoma	0.647121	0.242451	0	0		TCGA-BQ-5887	Tumor	Papillary Renal Cell Carcinoma	0.472123	0.186884	0.133362	0.895568		TCGA-44-7670	Tumor	Non-Small Cell Lung Cancer	1.00952	1.75353	0.689373	0.532022
		TCGA-EJ-7782	Tumor	Prostate Adenocarcinoma	2.31553	1.46557	0.695855	0.4738		TCGA-B0-4814	Tumor	Renal Clear Cell Carcinoma	3.7014	2.69077	1.03798	2.32673		TCGA-DD-A3A8	Tumor	Hepatocellular Carcinoma	0.643154	0.48941	0.0393774	0.302652		TCGA-BQ-5888	Tumor	Papillary Renal Cell Carcinoma	2.03617	1.3479	0.318136	1.75705		TCGA-44-7671	Tumor	Non-Small Cell Lung Cancer	0.621509	0.51799	0.178907	0.4457
		TCGA-EJ-7783	Tumor	Prostate Adenocarcinoma	1.8679	1.73389	0.736542	0.36442		TCGA-B0-4815	Tumor	Renal Clear Cell Carcinoma	3.83017	2.44396	1.94044	2.47423		TCGA-DD-A3A9	Tumor	Hepatocellular Carcinoma	1.35641	0.409796	0.0381574	0.100014		TCGA-BQ-5889	Tumor	Papillary Renal Cell Carcinoma	1.8788	1.59631	0.561995	2.05132		TCGA-44-7672	Tumor	Non-Small Cell Lung Cancer	0.58997	0.645315	0.419791	0.935979
		TCGA-EJ-7784	Tumor	Prostate Adenocarcinoma	2.05208	1.35946	0.424102	0.139038		TCGA-B0-4816	Tumor	Renal Clear Cell Carcinoma	3.50411	1.98804	1.42194	3.11937		TCGA-DD-A4NA	Tumor	Hepatocellular Carcinoma	2.11627	1.64422	1.23901	1.65307		TCGA-BQ-5890	Tumor	Papillary Renal Cell Carcinoma	1.51907	0.88406	0.135587	0.484825		TCGA-44-8117	Tumor	Non-Small Cell Lung Cancer	2.05816	1.57498	1.12877	1.95007
		TCGA-EJ-7785	Tumor	Prostate Adenocarcinoma	1.96789	1.17163	0.393993	0.39904		TCGA-B0-4817	Tumor	Renal Clear Cell Carcinoma	4.2054	1.79101	0.926467	3.80973		TCGA-DD-A4NB	Tumor	Fibrolamellar Carcinoma	1.13693	0.833823	0.539155	1.38524		TCGA-BQ-5891	Tumor	Papillary Renal Cell Carcinoma	1.14897	0.34737	0.338276	1.50349		TCGA-44-8119	Tumor	Non-Small Cell Lung Cancer	1.53474	0.956179	1.30045	1.6915
		TCGA-EJ-7786	Tumor	Prostate Adenocarcinoma	1.85124	0.890492	0.105232	0.233779		TCGA-B0-4818	Tumor	Renal Clear Cell Carcinoma	3.54794	2.02032	1.30164	1.26979		TCGA-DD-A4ND	Tumor	Hepatocellular Carcinoma	1.56437	1.2892	1.41255	3.46586		TCGA-BQ-5892	Tumor	Papillary Renal Cell Carcinoma	1.337	0.349731	0.23543	0.6788		TCGA-44-8120	Tumor	Non-Small Cell Lung Cancer	1.7832	1.18278	0.691655	1.1056
		TCGA-EJ-7788	Tumor	Prostate Adenocarcinoma	1.71506	1.20134	0.330006	0.357338		TCGA-B0-4819	Tumor	Renal Clear Cell Carcinoma	3.4604	2.61592	0.890492	4.80553		TCGA-DD-A4NE	Tumor	Hepatocellular Carcinoma	1.08432	0.71911	0.615581	1.47836		TCGA-BQ-5893	Tumor	Papillary Renal Cell Carcinoma	1.2587	0.673935	0.373902	0.252539		TCGA-44-A479	Tumor	Non-Small Cell Lung Cancer	2.834	1.98281	2.14095	1.34123
		TCGA-EJ-7789	Tumor	Prostate Adenocarcinoma	1.88245	1.2587	0.825513	0.330825		TCGA-B0-4821	Tumor	Renal Clear Cell Carcinoma	3.30041	3.30401	1.3376	6.58016		TCGA-DD-A4NF	Tumor	Hepatocellular Carcinoma	1.18839	0.923154	0.240908	1.82459		TCGA-BQ-5894	Tumor	Papillary Renal Cell Carcinoma	0.966882	0.416269	0.355368	0.412275		TCGA-44-A47A	Tumor	Non-Small Cell Lung Cancer	3.13531	2.2417	1.50543	1.25928
		TCGA-EJ-7791	Tumor	Prostate Adenocarcinoma	1.24767	1.03337	0.250938	0.317939		TCGA-B0-4823	Tumor	Renal Clear Cell Carcinoma	0.849736	0.335153	0.158824	0.768237		TCGA-DD-A4NG	Tumor	Hepatocellular Carcinoma	1.77045	0.708572	0.549843	1.16497		TCGA-BQ-7044	Tumor	Papillary Renal Cell Carcinoma	1.53736	0.830316	0.267715	0.441201		TCGA-44-A47B	Tumor	Non-Small Cell Lung Cancer	2.85293	2.68064	2.06728	1.27331
		TCGA-EJ-7792	Tumor	Prostate Adenocarcinoma	1.55248	0.69777	0.483684	0.500445		TCGA-B0-4824	Tumor	Renal Clear Cell Carcinoma	4.21013	2.75355	1.40383	1.61646		TCGA-DD-A4NH	Tumor	Hepatocellular Carcinoma	2.77573	1.71854	1.2622	1.85341		TCGA-BQ-7045	Tumor	Papillary Renal Cell Carcinoma	1.73459	0.586287	0.380574	0.865871		TCGA-44-A47G	Tumor	Non-Small Cell Lung Cancer	3.58732	2.65031	1.25812	2.43907
		TCGA-EJ-7793	Tumor	Prostate Adenocarcinoma	0.714021	0.458342	0.25046	0.0283568		TCGA-B0-4827	Tumor	Renal Clear Cell Carcinoma	1.17775	0.124474	0.060172	0.239375		TCGA-DD-A4NI	Tumor	Hepatocellular Carcinoma	1.22179	1.23268	0.546051	2.23933		TCGA-BQ-7046	Tumor	Papillary Renal Cell Carcinoma	2.74164	1.50349	0.171027	0.988539		TCGA-44-A4SS	Tumor	Non-Small Cell Lung Cancer	2.71871	1.85775	1.69703	2.41383
		TCGA-EJ-7794	Tumor	Prostate Adenocarcinoma	1.52754	1.08063	0.501912	0.292587		TCGA-B0-4828	Tumor	Renal Clear Cell Carcinoma	4.23853	2.70007	0.587624	1.56304		TCGA-DD-A4NJ	Tumor	Hepatocellular Carcinoma	1.58029	1.77257	1.1266	2.98133		TCGA-BQ-7048	Tumor	Papillary Renal Cell Carcinoma	1.08432	0.759194	0.172036	0.587959		TCGA-44-A4SU	Tumor	Non-Small Cell Lung Cancer	3.16992	2.6562	1.00902	2.30675
		TCGA-EJ-7797	Tumor	Prostate Adenocarcinoma	2.10781	1.4758	0.555892	0.143421		TCGA-B0-4833	Tumor	Renal Clear Cell Carcinoma	3.99073	2.94907	1.13912	1.5505		TCGA-DD-A4NK	Tumor	Hepatocellular Carcinoma	1.83249	1.14568	0.621159	1.48542		TCGA-BQ-7049	Tumor	Papillary Renal Cell Carcinoma	1.65171	0.92552	0.361306	2.09937		TCGA-49-4486	Tumor	Non-Small Cell Lung Cancer	0.667243	0.477733	0.165305	0.127063
		TCGA-EJ-8468	Tumor	Prostate Adenocarcinoma	2.28604	1.61646	0.59875	0.647844		TCGA-B0-4834	Tumor	Renal Clear Cell Carcinoma	1.78604	1.45221	0.60729	0.276306		TCGA-DD-A4NL	Tumor	Hepatocellular Carcinoma	1.09705	0.647844	0.10917	1.77965		TCGA-BQ-7050	Tumor	Papillary Renal Cell Carcinoma	1.75142	1.01659	0.873114	0.667243		TCGA-49-4487	Tumor	Non-Small Cell Lung Cancer	1.87226	1.75916	0.770717	1.12932
		TCGA-EJ-8469	Tumor	Prostate Adenocarcinoma	2.56588	1.53605	0.777777	0.12365		TCGA-B0-4836	Tumor	Renal Clear Cell Carcinoma	1.97833	0.966393	0.693943	5.79423		TCGA-DD-A4NN	Tumor	Hepatocellular Carcinoma	1.9746	1.41505	0.586287	2.3887		TCGA-BQ-7051	Tumor	Papillary Renal Cell Carcinoma	1.5295	0.663917	0.41153	0.615581		TCGA-49-4488	Tumor	Non-Small Cell Lung Cancer	0.604547	0.477733	0.240141	0.31636
		TCGA-EJ-8470	Tumor	Prostate Adenocarcinoma	2.97173	1.98281	0.960547	0.751044		TCGA-B0-4837	Tumor	Renal Clear Cell Carcinoma	2.24722	1.36558	0.387351	2.73654		TCGA-DD-A4NO	Tumor	Hepatocellular Carcinoma	1.92274	0.770303	0.295167	2.37174		TCGA-BQ-7053	Tumor	Papillary Renal Cell Carcinoma	1.51776	0.888651	0.564581	0.630308		TCGA-49-4490	Tumor	Non-Small Cell Lung Cancer	1.51711	1.27448	0.152684	1.36496
		TCGA-EJ-8472	Tumor	Prostate Adenocarcinoma	2.83314	2.14947	0.542594	0.359538		TCGA-B0-4838	Tumor	Renal Clear Cell Carcinoma	2.72465	2.07109	1.34244	1.27155		TCGA-DD-A4NP	Tumor	Hepatocellular Carcinoma	0.975209	0.789933	0.243691	0.360863		TCGA-BQ-7055	Tumor	Papillary Renal Cell Carcinoma	1.04569	0.85241	0.647121	0.408068		TCGA-49-4494	Tumor	Non-Small Cell Lung Cancer	0.366209	0.398798	0.158928	0.17786
		TCGA-EJ-8474	Tumor	Prostate Adenocarcinoma	2.27571	1.45856	0.574036	0.413271		TCGA-B0-4839	Tumor	Renal Clear Cell Carcinoma	0.981611	0.62291	0.0118997	1.68185		TCGA-DD-A4NQ	Tumor	Hepatocellular Carcinoma	2.59169	1.77116	0.96298	1.15392		TCGA-BQ-7056	Tumor	Papillary Renal Cell Carcinoma	1.88536	1.38586	0.310308	0.757967		TCGA-49-4501	Tumor	Non-Small Cell Lung Cancer	0.609699	0.916554	0.129788	0.576668
		TCGA-EJ-A46B	Tumor	Prostate Adenocarcinoma	2.25591	1.84329	0.332056	0.117713		TCGA-B0-4841	Tumor	Renal Clear Cell Carcinoma	0.144465	0.711293	0.484825	0.393516		TCGA-DD-A4NR	Tumor	Hepatocellular Carcinoma	2.02485	1.58096	1.69979	2.49394		TCGA-BQ-7058	Tumor	Papillary Renal Cell Carcinoma	1.14897	0.674308	0.342268	0.0401113		TCGA-49-4505	Tumor	Non-Small Cell Lung Cancer	0.847068	0.788248	0.222089	0.457526
		TCGA-EJ-A46D	Tumor	Prostate Adenocarcinoma	2.37335	1.664	0.495192	0.245563		TCGA-B0-4842	Tumor	Renal Clear Cell Carcinoma	1.76127	0.708572	0.0525567	0.780698		TCGA-DD-A4NS	Tumor	Hepatocellular Carcinoma	2.07338	1.38648	0.842636	1.9434		TCGA-BQ-7059	Tumor	Papillary Renal Cell Carcinoma	1.13149	0.800953	0.444638	1.46366		TCGA-49-4506	Tumor	Non-Small Cell Lung Cancer	2.3677	1.15172	0.653288	1.01558
		TCGA-EJ-A46E	Tumor	Prostate Adenocarcinoma	3.17348	2.4456	0.80822	0.443578		TCGA-B0-4843	Tumor	Renal Clear Cell Carcinoma	3.78375	2.14405	1.09439	3.3076		TCGA-DD-A4NV	Tumor	Hepatocellular Carcinoma	1.34547	1.18726	0.240601	1.83609		TCGA-BQ-7060	Tumor	Papillary Renal Cell Carcinoma	0.974227	0.664655	0.25642	0.526494		TCGA-49-4507	Tumor	Non-Small Cell Lung Cancer	1.6736	1.21495	1.1158	1.46047
		TCGA-EJ-A46F	Tumor	Prostate Adenocarcinoma	1.73949	1.5604	0.244626	0.0965237		TCGA-B0-4844	Tumor	Renal Clear Cell Carcinoma	3.48679	1.56834	0.634923	5.90429		TCGA-DD-A73A	Tumor	Hepatocellular Carcinoma	1.22122	0.59841	0.40122	1.01457		TCGA-BQ-7061	Tumor	Papillary Renal Cell Carcinoma	1.3908	0.930263	0.363973	0.646398		TCGA-49-4510	Tumor	Non-Small Cell Lung Cancer	2.96301	1.94044	1.45285	1.01659
		TCGA-EJ-A46G	Tumor	Prostate Adenocarcinoma	2.85897	2.21495	1.04106	0.569456		TCGA-B0-4847	Tumor	Renal Clear Cell Carcinoma	3.62679	2.64275	0.765351	2.09631		TCGA-DD-A73B	Tumor	Hepatocellular Carcinoma	0.520106	0.290392	0.101566	0.419791		TCGA-BQ-7062	Tumor	Papillary Renal Cell Carcinoma	1.86645	1.63471	0.985566	0.961033		TCGA-49-4512	Tumor	Non-Small Cell Lung Cancer	1.71715	1.44524	0.318334	1.83393
		TCGA-EJ-A46H	Tumor	Prostate Adenocarcinoma	2.47014	2.36045	0.8164	1.23786		TCGA-B0-4848	Tumor	Renal Clear Cell Carcinoma	1.11149	0.533566	0.228157	2.96301		TCGA-DD-A73C	Tumor	Hepatocellular Carcinoma	0.88406	0.287126	0.150589	0.704699		TCGA-DW-5560	Tumor	Papillary Renal Cell Carcinoma	4.02355	2.8151	0.723044	1.45793		TCGA-49-4514	Tumor	Non-Small Cell Lung Cancer	1.11526	0.350162	0.117243	0.100686
		TCGA-EJ-A46I	Tumor	Prostate Adenocarcinoma	2.89958	1.92274	0.806506	0.480559		TCGA-B0-4849	Tumor	Renal Clear Cell Carcinoma	3.66083	2.78598	1.54195	3.20286		TCGA-DD-A73D	Tumor	Hepatocellular Carcinoma	1.67291	0.970305	0.612461	2.20085		TCGA-DW-5561	Tumor	Papillary Renal Cell Carcinoma	3.74206	2.31153	1.53277	1.42319		TCGA-49-6742	Tumor	Non-Small Cell Lung Cancer	1.04158	0.471844	0.394711	0.0931516
		TCGA-EJ-A65B	Tumor	Prostate Adenocarcinoma	1.78959	0.692799	0.15049	0		TCGA-B0-4852	Tumor	Renal Clear Cell Carcinoma	2.94211	2.49148	1.85847	2.06044		TCGA-DD-A73E	Tumor	Hepatocellular Carcinoma	1.16774	0.926941	0.244782	0.290939		TCGA-DW-7834	Tumor	Papillary Renal Cell Carcinoma	1.33579	1.04776	0.398074	1.52167		TCGA-49-6743	Tumor	Non-Small Cell Lung Cancer	1.09121	0.86994	0.774448	0.890952
		TCGA-EJ-A65D	Tumor	Prostate Adenocarcinoma	2.75015	2.25354	0.544792	0.0347883		TCGA-B0-4945	Tumor	Renal Clear Cell Carcinoma	2.44968	2.23697	1.35824	1.72272		TCGA-DD-A73F	Tumor	Hepatocellular Carcinoma	0.786566	0.619411	0.347798	0.846624		TCGA-DW-7836	Tumor	Papillary Renal Cell Carcinoma	2.19069	1.55379	0.503383	0.962006		TCGA-49-6744	Tumor	Non-Small Cell Lung Cancer	1.26045	1.22522	0.256258	1.08379
		TCGA-EJ-A65E	Tumor	Prostate Adenocarcinoma	2.89006	2.16032	0.752669	0.124309		TCGA-B0-5075	Tumor	Renal Clear Cell Carcinoma	2.46031	1.52754	0.890952	1.73599		TCGA-DD-A73G	Tumor	Hepatocellular Carcinoma	0.487399	0.428708	0.0153856	0.257399		TCGA-DW-7837	Tumor	Papillary Renal Cell Carcinoma	2.18055	1.35702	0.721862	1.68598		TCGA-49-6745	Tumor	Non-Small Cell Lung Cancer	0.41352	0.560383	0.423084	1.5295
		TCGA-EJ-A65F	Tumor	Prostate Adenocarcinoma	2.41627	1.79742	0.630308	0.253827		TCGA-B0-5077	Tumor	Renal Clear Cell Carcinoma	3.53514	1.92863	1.03901	3.49044		TCGA-ED-A459	Tumor	Hepatocellular Carcinoma	0.925046	0.954242	0.817698	1.41255		TCGA-DW-7838	Tumor	Papillary Renal Cell Carcinoma	1.67772	0.851964	0.368908	2.15412		TCGA-49-6761	Tumor	Non-Small Cell Lung Cancer	1.10935	0.986556	0.197483	1.79528
		TCGA-EJ-A65G	Tumor	Prostate Adenocarcinoma	3.04002	1.58296	0.503089	0.134248		TCGA-B0-5080	Tumor	Renal Clear Cell Carcinoma	1.10613	0.776944	0.423847	3.01983		TCGA-ED-A4XI	Tumor	Hepatocellular Carcinoma	1.49122	0.674308	0.296837	0.921737		TCGA-DW-7839	Tumor	Papillary Renal Cell Carcinoma	2.51454	1.60033	1.07536	0.535734		TCGA-49-6767	Tumor	Non-Small Cell Lung Cancer	2.05208	1.12932	0.960061	1.93453
		TCGA-EJ-A65J	Tumor	Prostate Adenocarcinoma	1.36313	1.45412	0.343537	0.155215		TCGA-B0-5081	Tumor	Renal Clear Cell Carcinoma	2.38709	2.14482	1.29038	5.61475		TCGA-ED-A5KG	Tumor	Hepatocellular Carcinoma	2.11858	1.21552	0.571742	1.89559		TCGA-DW-7840	Tumor	Papillary Renal Cell Carcinoma	2.22595	1.52363	0.652197	1.62591		TCGA-50-5044	Tumor	Non-Small Cell Lung Cancer	0.569782	0.641717	0.25046	3.3752
		TCGA-EJ-A65M	Tumor	Prostate Adenocarcinoma	2.04223	1.08116	0.492872	0.121775		TCGA-B0-5083	Tumor	Renal Clear Cell Carcinoma	0.30436	0.267884	0.0630142	0.078672		TCGA-ED-A627	Tumor	Hepatocellular Carcinoma	1.07642	0.917495	0.20227	1.42194		TCGA-DW-7841	Tumor	Papillary Renal Cell Carcinoma	3.1176	2.03088	1.63607	2.77231		TCGA-50-5045	Tumor	Non-Small Cell Lung Cancer	1.36313	1.40134	0.55302	1.64762
		TCGA-EJ-A6RA	Tumor	Prostate Adenocarcinoma	2.52527	1.68943	0.157371	0.0988812		TCGA-B0-5085	Tumor	Renal Clear Cell Carcinoma	4.28782	2.67136	1.06907	1.81169		TCGA-ED-A66X	Tumor	Hepatocellular Carcinoma	1.27272	1.32735	0.576338	1.90657		TCGA-DW-7842	Tumor	Papillary Renal Cell Carcinoma	2.95865	1.78178	0.755926	1.09599		TCGA-50-5049	Tumor	Non-Small Cell Lung Cancer	1.00049	0.698537	0.128674	0.748207
		TCGA-EJ-A6RC	Tumor	Prostate Adenocarcinoma	1.83105	1.09227	0.419034	0.203582		TCGA-B0-5088	Tumor	Renal Clear Cell Carcinoma	4.03294	2.48983	1.19063	2.73229		TCGA-ED-A66Y	Tumor	Hepatocellular Carcinoma	1.84546	1.24767	1.39576	2.11319		TCGA-DW-7963	Tumor	Papillary Renal Cell Carcinoma	1.69564	2.1286	0.75715	1.24651		TCGA-50-5051	Tumor	Non-Small Cell Lung Cancer	2.35321	1.95971	1.57232	1.22351
		TCGA-EJ-A7NF	Tumor	Prostate Adenocarcinoma	2.96911	1.91097	0.763294	0.260356		TCGA-B0-5092	Tumor	Renal Clear Cell Carcinoma	3.91403	2.63435	1.40321	4.46199		TCGA-ED-A7PX	Tumor	Hepatocellular Carcinoma	0.92552	1.07536	0.663548	0.325939		TCGA-DZ-6131	Tumor	Papillary Renal Cell Carcinoma	1.01154	0.39639	0.970794	1.53343		TCGA-50-5055	Tumor	Non-Small Cell Lung Cancer	1.06437	0.599769	0.312443	0.889111
		TCGA-EJ-A7NG	Tumor	Prostate Adenocarcinoma	2.81939	1.68323	0.926467	0.415768		TCGA-B0-5094	Tumor	Renal Clear Cell Carcinoma	4.21865	2.51536	1.43577	5.03761		TCGA-ED-A7PY	Tumor	Hepatocellular Carcinoma	2.45131	1.22637	0.0134848	1.51711		TCGA-DZ-6132	Tumor	Papillary Renal Cell Carcinoma	0.992015	0.860019	0.279108	1.16552		TCGA-50-5066	Tumor	Non-Small Cell Lung Cancer	1.54984	0.745379	0.450774	1.03439
		TCGA-EJ-A7NH	Tumor	Prostate Adenocarcinoma	3.18326	2.503	0.889111	0.307801		TCGA-B0-5095	Tumor	Renal Clear Cell Carcinoma	2.64023	2.40004	1.14075	6.19384		TCGA-ED-A7PZ	Tumor	Hepatocellular Carcinoma	1.15833	0.873114	0.0566411	0.86994		TCGA-DZ-6133	Tumor	Papillary Renal Cell Carcinoma	2.2079	1.41255	0.544792	1.63675		TCGA-50-5068	Tumor	Non-Small Cell Lung Cancer	2.10014	1.19457	0.763294	1.41131
		TCGA-EJ-A7NJ	Tumor	Prostate Adenocarcinoma	2.66462	1.79955	0.732154	0.327967		TCGA-B0-5096	Tumor	Renal Clear Cell Carcinoma	0.904852	0.446764	0.101566	1.48414		TCGA-ED-A7XP	Tumor	Hepatocellular Carcinoma	1.96566	1.02572	0.692417	1.25696		TCGA-DZ-6134	Tumor	Papillary Renal Cell Carcinoma	0.867678	0.26168	0.305122	0.320918		TCGA-50-5930	Tumor	Non-Small Cell Lung Cancer	1.73669	0.917024	0.38688	1.13966
		TCGA-EJ-A7NK	Tumor	Prostate Adenocarcinoma	2.79539	1.93675	0.468229	0.600109		TCGA-B0-5097	Tumor	Renal Clear Cell Carcinoma	1.60234	1.70326	0.978653	3.49499		TCGA-ED-A82E	Tumor	Hepatocellular Carcinoma	1.51191	1.79599	0.234378	0.422322		TCGA-DZ-6135	Tumor	Papillary Renal Cell Carcinoma	2.19381	1.32675	0.532022	0.815105		TCGA-50-5931	Tumor	Non-Small Cell Lung Cancer	2.07796	2.12628	0.901595	0.56135
		TCGA-EJ-A7NM	Tumor	Prostate Adenocarcinoma	2.99269	2.79368	0.646398	0.458886		TCGA-B0-5098	Tumor	Renal Clear Cell Carcinoma	5.39666	4.5509	3.06992	3.95328		TCGA-EP-A12J	Tumor	Hepatocellular Carcinoma	0.738143	0.476607	0.233629	1.00099		TCGA-EV-5901	Tumor	Papillary Renal Cell Carcinoma	2.04147	1.86354	0.657304	1.06489		TCGA-50-5932	Tumor	Non-Small Cell Lung Cancer	1.48607	0.407822	0.534494	0.241524
		TCGA-EJ-A7NN	Tumor	Prostate Adenocarcinoma	2.47505	1.8074	0.575351	0.709737		TCGA-B0-5099	Tumor	Renal Clear Cell Carcinoma	1.45984	2.21025	1.31476	0.960061		TCGA-EP-A26S	Tumor	Hepatocellular Carcinoma	1.14568	0.795853	0.154705	1.17218		TCGA-EV-5902	Tumor	Papillary Renal Cell Carcinoma	2.49559	1.48414	0.522228	1.77328		TCGA-50-5933	Tumor	Non-Small Cell Lung Cancer	1.34668	0.863617	0.494031	3.0576
		TCGA-EJ-A8FN	Tumor	Prostate Adenocarcinoma	1.97311	1.38648	0.288936	0.385471		TCGA-B0-5100	Tumor	Renal Clear Cell Carcinoma	2.16032	1.41318	0.733349	3.85064		TCGA-EP-A2KA	Tumor	Hepatocellular Carcinoma	1.43325	1.05604	1.02521	0.208238		TCGA-EV-5903	Tumor	Papillary Renal Cell Carcinoma	0.911392	0.616624	0.0709939	0.629955		TCGA-50-5935	Tumor	Non-Small Cell Lung Cancer	2.03996	0.926467	0.196462	1.23096
		TCGA-EJ-A8FO	Tumor	Prostate Adenocarcinoma	2.04905	1.41193	0.655476	0.190191		TCGA-B0-5102	Tumor	Renal Clear Cell Carcinoma	2.0256	1.72551	0.409055	0.688614		TCGA-EP-A2KB	Tumor	Hepatocellular Carcinoma	1.71993	1.42257	0.341002	3.34001		TCGA-F9-A4JJ	Tumor	Papillary Renal Cell Carcinoma	2.4244	1.6483	1.57365	0.513182		TCGA-50-5936	Tumor	Non-Small Cell Lung Cancer	1.10453	0.67805	0.0978266	1.59631
		TCGA-EJ-A8FP	Tumor	Prostate Adenocarcinoma	2.02862	1.5637	0.401706	0.237243		TCGA-B0-5106	Tumor	Renal Clear Cell Carcinoma	3.6369	2.69415	1.13421	3.48497		TCGA-EP-A2KC	Tumor	Hepatocellular Carcinoma	2.34035	1.81957	0.484539	1.28035		TCGA-F9-A7VF	Tumor	Papillary Renal Cell Carcinoma	2.08025	1.33881	0.0125414	0.428965		TCGA-50-5939	Tumor	Non-Small Cell Lung Cancer	1.04724	0.456711	0.612461	0.851518
		TCGA-EJ-A8FS	Tumor	Prostate Adenocarcinoma	2.51041	1.30759	0.363083	0.0940942		TCGA-B0-5107	Tumor	Renal Clear Cell Carcinoma	4.063	2.53851	1.29038	1.79172		TCGA-EP-A3JL	Tumor	Hepatocellular Carcinoma	1.1811	0.862717	0.357777	0.492583		TCGA-G7-6789	Tumor	Papillary Renal Cell Carcinoma	1.17999	0.816833	0.0182936	1.43514		TCGA-50-5941	Tumor	Non-Small Cell Lung Cancer	1.09546	0.346088	0.301896	0.698921
		TCGA-EJ-A8FU	Tumor	Prostate Adenocarcinoma	2.70007	1.84041	0.739746	0.488547		TCGA-B0-5108	Tumor	Renal Clear Cell Carcinoma	2.59252	1.93823	0.974718	5.90429		TCGA-EP-A3RK	Tumor	Hepatocellular Carcinoma	0.920793	0.607978	0.238307	0.917495		TCGA-G7-6790	Tumor	Papillary Renal Cell Carcinoma	0.974718	0.370491	0.109682	0.38641		TCGA-50-5942	Tumor	Non-Small Cell Lung Cancer	1.36741	0.574036	0.0497015	0.388058
		TCGA-FC-7708	Tumor	Prostate Adenocarcinoma	1.87589	1.52037	0.580301	0.604204		TCGA-B0-5109	Tumor	Renal Clear Cell Carcinoma	2.26303	1.37969	0.558455	2.39518		TCGA-ES-A2HS	Tumor	Hepatocellular Carcinoma	0.348013	0.139038	0.087273	0		TCGA-G7-6792	Tumor	Papillary Renal Cell Carcinoma	1.2087	0.299263	0.24887	0.241833		TCGA-50-5944	Tumor	Non-Small Cell Lung Cancer	0.99301	0.528331	0.281581	0.155725
		TCGA-FC-7961	Tumor	Prostate Adenocarcinoma	1.49315	1.58229	0.90113	0.721862		TCGA-B0-5110	Tumor	Renal Clear Cell Carcinoma	2.61759	1.95971	0.964929	2.16731		TCGA-ES-A2HT	Tumor	Hepatocellular Carcinoma	0.516785	0.0767835	0.0259161	0.0757535		TCGA-G7-6793	Tumor	Papillary Renal Cell Carcinoma	0.493162	0.604547	0.191928	0.625368		TCGA-50-5946	Tumor	Non-Small Cell Lung Cancer	2.90218	3.09109	0.986061	1.26921
		TCGA-FC-A4JI	Tumor	Prostate Adenocarcinoma	2.57004	3.0805	1.29274	0.739345		TCGA-B0-5113	Tumor	Renal Clear Cell Carcinoma	3.02422	2.01355	1.28035	2.23933		TCGA-FV-A23B	Tumor	Hepatocellular Carcinoma	1.55445	1.23613	1.04055	2.38304		TCGA-G7-6795	Tumor	Papillary Renal Cell Carcinoma	1.96864	1.29748	0.734146	0.64064		TCGA-50-6590	Tumor	Non-Small Cell Lung Cancer	0.873568	0.569782	0.440674	1.91318
		TCGA-FC-A5OB	Tumor	Prostate Adenocarcinoma	0.933594	0.553657	0.576338	0.0669332		TCGA-B0-5115	Tumor	Renal Clear Cell Carcinoma	4.02449	2.57503	1.0628	2.01882		TCGA-FV-A2QQ	Tumor	Hepatocellular Carcinoma	1.45539	0.655476	0.129359	0.435958		TCGA-G7-6796	Tumor	Papillary Renal Cell Carcinoma	1.87298	1.49573	0.312443	0.455897		TCGA-50-6591	Tumor	Non-Small Cell Lung Cancer	2.1642	1.88099	0.758785	3.49317
		TCGA-FC-A66V	Tumor	Prostate Adenocarcinoma	1.89851	1.36496	0.183869	0.112799		TCGA-B0-5116	Tumor	Renal Clear Cell Carcinoma	0.639923	0.899274	0.136849	2.82197		TCGA-FV-A2QR	Tumor	Hepatocellular Carcinoma	0.653288	0.795429	0.137575	0.566851		TCGA-G7-6797	Tumor	Papillary Renal Cell Carcinoma	1.92863	0.920793	0.398074	0.474921		TCGA-50-6592	Tumor	Non-Small Cell Lung Cancer	1.6599	1.63403	1.56503	1.30759
		TCGA-FC-A6HD	Tumor	Prostate Adenocarcinoma	1.65103	1.04569	0.366658	0.0956858		TCGA-B0-5117	Tumor	Renal Clear Cell Carcinoma	1.24767	1.65717	0.616624	0.544477		TCGA-FV-A3I0	Tumor	Hepatocellular Carcinoma plus Intrahepatic Cholangiocarcinoma	1.38031	1.81455	0.370717	1.45666		TCGA-G7-7501	Tumor	Papillary Renal Cell Carcinoma	1.95971	1.36864	0.765351	0.936934		TCGA-50-6593	Tumor	Non-Small Cell Lung Cancer	1.77116	1.19682	0.332262	1.23555
		TCGA-G9-6329	Tumor	Prostate Adenocarcinoma	1.04363	0.962493	0.32352	0.108661		TCGA-B0-5119	Tumor	Renal Clear Cell Carcinoma	1.73599	0.96152	0.356023	0.558455		TCGA-FV-A3I1	Tumor	Hepatocellular Carcinoma	1.55314	0.659136	0.675429	1.72969		TCGA-G7-7502	Tumor	Papillary Renal Cell Carcinoma	2.83056	1.88755	0.558776	1.89851		TCGA-50-6594	Tumor	Non-Small Cell Lung Cancer	1.1811	1.207	1.04003	5.48165
		TCGA-G9-6332	Tumor	Prostate Adenocarcinoma	1.23728	0.686339	0.355805	0.0590386		TCGA-B0-5120	Tumor	Renal Clear Cell Carcinoma	2.04526	0.946522	0.464363	2.99969		TCGA-FV-A3R2	Tumor	Hepatocellular Carcinoma	0.936456	0.934548	0.794158	2.06044		TCGA-G7-A4TM	Tumor	Papillary Renal Cell Carcinoma	2.83916	2.12243	1.17943	1.43829		TCGA-50-6595	Tumor	Non-Small Cell Lung Cancer	0.609699	0.573052	0.39687	1.2258
		TCGA-G9-6333	Tumor	Prostate Adenocarcinoma	1.38586	1.03695	0.311083	0.246033		TCGA-B0-5121	Tumor	Renal Clear Cell Carcinoma	1.92715	1.25928	0.577987	1.02368		TCGA-FV-A3R3	Tumor	Hepatocellular Carcinoma	0.309342	0.319922	0.0258805	0.417273		TCGA-GL-6846	Tumor	Papillary Renal Cell Carcinoma	1.21268	1.09227	0.626777	0.507521		TCGA-50-6597	Tumor	Non-Small Cell Lung Cancer	0.588964	0.542594	0.265689	0.131172
		TCGA-G9-6336	Tumor	Prostate Adenocarcinoma	1.17887	0.869487	0.0678921	0.0972382		TCGA-B0-5399	Tumor	Renal Clear Cell Carcinoma	3.71432	1.86935	0.851964	1.88536		TCGA-FV-A495	Tumor	Hepatocellular Carcinoma	0.860019	1.004	0.0929017	0		TCGA-GL-7773	Tumor	Papillary Renal Cell Carcinoma	2.21809	1.34487	0.704313	0.640999		TCGA-50-6673	Tumor	Non-Small Cell Lung Cancer	0.697387	0.459704	0.426399	0.511091
		TCGA-G9-6338	Tumor	Prostate Adenocarcinoma	1.28861	1.46685	0.00924506	0.363751		TCGA-B0-5400	Tumor	Renal Clear Cell Carcinoma	1.98655	1.16386	0.253666	3.14684		TCGA-FV-A496	Tumor	Hepatocellular Carcinoma	1.39514	1.25637	0.648206	0.586287		TCGA-GL-7966	Tumor	Papillary Renal Cell Carcinoma	2.18055	1.278	1.48093	1.43892		TCGA-50-7109	Tumor	Non-Small Cell Lung Cancer	2.04526	1.19288	0.860468	0.552383
		TCGA-G9-6339	Tumor	Prostate Adenocarcinoma	1.97311	1.32615	0.390897	0.170692		TCGA-B0-5402	Tumor	Renal Clear Cell Carcinoma	2.24012	0.970305	0.467399	2.05056		TCGA-FV-A4ZP	Tumor	Hepatocellular Carcinoma	1.34729	0.235129	0	0		TCGA-GL-8500	Tumor	Papillary Renal Cell Carcinoma	1.62321	0.974227	0.338694	0.403166		TCGA-50-8457	Tumor	Non-Small Cell Lung Cancer	2.14869	1.6381	0.419034	1.1304
		TCGA-G9-6342	Tumor	Prostate Adenocarcinoma	1.58896	1.1353	0.721862	0.113856		TCGA-B0-5691	Tumor	Renal Clear Cell Carcinoma	1.75493	0.611424	0.444107	1.04724		TCGA-FV-A4ZQ	Tumor	Hepatocellular Carcinoma	1.05293	0.71911	0.661707	1.73389		TCGA-GL-A4EM	Tumor	Papillary Renal Cell Carcinoma	1.05864	0.379879	0.463263	0.448632		TCGA-50-8459	Tumor	Non-Small Cell Lung Cancer	2.27809	1.41068	0.518292	2.65536
		TCGA-G9-6343	Tumor	Prostate Adenocarcinoma	1.20643	0.638134	0.177628	0.0257917		TCGA-B0-5692	Tumor	Renal Clear Cell Carcinoma	1.6599	1.27918	0.412027	0.55016		TCGA-G3-A25S	Tumor	Hepatocellular Carcinoma	1.8912	1.02368	0.234828	0.508709		TCGA-GL-A59R	Tumor	Papillary Renal Cell Carcinoma	2.59503	1.821	1.3939	1.55379		TCGA-50-8460	Tumor	Non-Small Cell Lung Cancer	1.84185	1.33519	0.439623	0.796277
		TCGA-G9-6347	Tumor	Prostate Adenocarcinoma	1.10613	0.705086	0	0		TCGA-B0-5693	Tumor	Renal Clear Cell Carcinoma	1.61983	1.23268	0.662443	0.994503		TCGA-G3-A25T	Tumor	Hepatocellular Carcinoma	1.20983	0.715193	0.157992	0.122099		TCGA-GL-A59T	Tumor	Papillary Renal Cell Carcinoma	1.72551	1.32134	0.0402487	0.715584		TCGA-53-7624	Tumor	Non-Small Cell Lung Cancer	1.82387	1.35094	1.02216	0.154502
		TCGA-G9-6348	Tumor	Prostate Adenocarcinoma	1.36496	0.979146	0.283002	0.270951		TCGA-B0-5694	Tumor	Renal Clear Cell Carcinoma	2.29798	0.882229	0.522836	2.68401		TCGA-G3-A25U	Tumor	Hepatocellular Carcinoma	1.56437	1.37785	0.88406	2.65788		TCGA-HE-7129	Tumor	Papillary Renal Cell Carcinoma	1.62388	1.18726	0.358876	0.362193		TCGA-53-7626	Tumor	Non-Small Cell Lung Cancer	0.873114	0.760013	0.59875	1.04931
		TCGA-G9-6351	Tumor	Prostate Adenocarcinoma	0.99301	0.484254	0.454274	0.123897		TCGA-B0-5695	Tumor	Renal Clear Cell Carcinoma	1.44651	0.843964	0.218267	0.556532		TCGA-G3-A25V	Tumor	Hepatocellular Carcinoma	0.984576	0.668355	0.471008	0.820297		TCGA-HE-7130	Tumor	Papillary Renal Cell Carcinoma	1.54195	1.55445	0.383833	0.0872143		TCGA-53-7813	Tumor	Non-Small Cell Lung Cancer	3.3121	2.64191	1.61377	0.536044
		TCGA-G9-6353	Tumor	Prostate Adenocarcinoma	1.27096	0.830316	0.313223	0.138762		TCGA-B0-5696	Tumor	Renal Clear Cell Carcinoma	0.784047	0.191182	0.105021	0.552383		TCGA-G3-A25X	Tumor	Hepatocellular Carcinoma	0.726598	0.400977	0.0208521	0		TCGA-HE-A5NF	Tumor	Papillary Renal Cell Carcinoma	1.54655	1.28506	0.832945	0.737742		TCGA-53-A4EZ	Tumor	Non-Small Cell Lung Cancer	3.53514	3.23231	1.15502	1.12011
		TCGA-G9-6354	Tumor	Prostate Adenocarcinoma	2.06881	1.19739	0.407822	0.0660323		TCGA-B0-5697	Tumor	Renal Clear Cell Carcinoma	1.66743	0.634567	0.491427	1.12444		TCGA-G3-A25Y	Tumor	Hepatocellular Carcinoma	1.72411	1.29274	0.612461	2.17821		TCGA-HE-A5NH	Tumor	Papillary Renal Cell Carcinoma	2.47587	1.2657	0.701998	1.3613		TCGA-55-1592	Tumor	Non-Small Cell Lung Cancer	2.42115	2.1985	1.04776	1.87008
		TCGA-G9-6356	Tumor	Prostate Adenocarcinoma	1.29215	0.691655	0.383133	0.381735		TCGA-B0-5698	Tumor	Renal Clear Cell Carcinoma	1.26804	1.03952	0.518292	1.39142		TCGA-G3-A25Z	Tumor	Hepatocellular Carcinoma	0.909052	0.962493	0.151883	0.634923		TCGA-HE-A5NI	Tumor	Papillary Renal Cell Carcinoma	3.56441	3.06464	0.900666	2.50135		TCGA-55-1594	Tumor	Non-Small Cell Lung Cancer	2.07948	1.25928	1.78036	0.599089
		TCGA-G9-6361	Tumor	Prostate Adenocarcinoma	1.12823	0.890952	0.208238	0.0966532		TCGA-B0-5700	Tumor	Renal Clear Cell Carcinoma	1.52754	0.309921	0.400735	0.398798		TCGA-G3-A3CH	Tumor	Hepatocellular Carcinoma	1.10346	0.658036	0.0382882	1.25115		TCGA-HE-A5NJ	Tumor	Papillary Renal Cell Carcinoma	2.72635	2.17821	1.06803	0.715975		TCGA-55-1595	Tumor	Non-Small Cell Lung Cancer	2.85293	2.25433	1.8708	1.47708
		TCGA-G9-6362	Tumor	Prostate Adenocarcinoma	1.24016	0.995001	0	0.0637018		TCGA-B0-5703	Tumor	Renal Clear Cell Carcinoma	1.10079	1.05708	0.748207	0.0721069		TCGA-G3-A3CI	Tumor	Hepatocellular Carcinoma	0.81338	0.626424	0.0717178	1.65444		TCGA-HE-A5NK	Tumor	Papillary Renal Cell Carcinoma	1.7479	1.17664	1.07589	1.48029		TCGA-55-1596	Tumor	Non-Small Cell Lung Cancer	1.32795	1.20586	1.79314	1.3939
		TCGA-G9-6363	Tumor	Prostate Adenocarcinoma	1.02064	0.485396	0.309535	0.132219		TCGA-B0-5705	Tumor	Renal Clear Cell Carcinoma	0.995001	0.583621	0.161663	0.431285		TCGA-G3-A3CJ	Tumor	Hepatocellular Carcinoma	0.759603	0.211078	0.169801	0.0286898		TCGA-HE-A5NL	Tumor	Papillary Renal Cell Carcinoma	3.12202	2.67895	0.900202	2.03844		TCGA-55-5899	Tumor	Non-Small Cell Lung Cancer	1.97684	1.42131	0.65147	0.953274
		TCGA-G9-6364	Tumor	Prostate Adenocarcinoma	0.99301	0.250619	0.121937	0.103418		TCGA-B0-5709	Tumor	Renal Clear Cell Carcinoma	0.909988	0.683316	0.162619	1.10399		TCGA-G3-A3CK	Tumor	Hepatocellular Carcinoma	0.723438	0.313223	0.18737	0.661707		TCGA-IA-A40U	Tumor	Papillary Renal Cell Carcinoma	3.38876	1.90877	1.41131	1.7262		TCGA-55-6543	Tumor	Non-Small Cell Lung Cancer	1.36864	1.21097	0.766586	2.78342
		TCGA-G9-6365	Tumor	Prostate Adenocarcinoma	0.767411	0.152383	0.0961361	0.161875		TCGA-B0-5710	Tumor	Renal Clear Cell Carcinoma	1.37232	1.34426	0.32756	1.58163		TCGA-G3-A5SI	Tumor	Hepatocellular Carcinoma	0.823337	0.632435	0.196335	0.730961		TCGA-IA-A40X	Tumor	Papillary Renal Cell Carcinoma	2.24722	1.2019	0.819863	1.2442		TCGA-55-6642	Tumor	Non-Small Cell Lung Cancer	1.24767	0.795429	0.733747	1.16109
		TCGA-G9-6366	Tumor	Prostate Adenocarcinoma	1.22008	0.531405	0.200187	0.092342		TCGA-B0-5711	Tumor	Renal Clear Cell Carcinoma	1.1072	0.584287	0.294612	0.342479		TCGA-G3-A5SJ	Tumor	Hepatocellular Carcinoma	2.45377	1.4364	1.16054	0.833384		TCGA-IA-A40Y	Tumor	Papillary Renal Cell Carcinoma	3.21713	2.44233	0.957633	3.2332		TCGA-55-6712	Tumor	Non-Small Cell Lung Cancer	1.36007	0.800527	0.252539	1.54589
		TCGA-G9-6367	Tumor	Prostate Adenocarcinoma	0.520106	0.439097	0.0484636	0.0705629		TCGA-B0-5712	Tumor	Renal Clear Cell Carcinoma	1.90877	1.02318	0.265858	0.527412		TCGA-G3-A5SK	Tumor	Hepatocellular Carcinoma	1.21438	1.1772	0.25789	2.36609		TCGA-IA-A83S	Tumor	Papillary Renal Cell Carcinoma	1.50349	1.0675	0.341424	0.773618		TCGA-55-6968	Tumor	Non-Small Cell Lung Cancer	1.92863	1.62456	0.784047	0.779028
		TCGA-G9-6369	Tumor	Prostate Adenocarcinoma	0.833823	0.321917	0.021942	0.0244618		TCGA-B0-5713	Tumor	Renal Clear Cell Carcinoma	1.82602	0.949412	0.94556	0.657304		TCGA-G3-A5SL	Tumor	Hepatocellular Carcinoma	1.17051	0.781116	0.280165	1.35398		TCGA-IA-A83T	Tumor	Papillary Renal Cell Carcinoma	1.5783	1.31057	0.320121	0.851072		TCGA-55-6969	Tumor	Non-Small Cell Lung Cancer	1.99553	1.53212	1.36558	1.09068
		TCGA-G9-6370	Tumor	Prostate Adenocarcinoma	0.917495	0.733349	0.207433	0.0307704		TCGA-B0-5812	Tumor	Renal Clear Cell Carcinoma	1.66263	0.982105	0.843964	1.43451		TCGA-G3-A5SM	Tumor	Hepatocellular Carcinoma	1.12119	0.559418	0.00624675	0.905318		TCGA-IA-A83V	Tumor	Papillary Renal Cell Carcinoma	2.03617	1.8253	0.251577	1.14075		TCGA-55-6970	Tumor	Non-Small Cell Lung Cancer	1.38462	0.750638	0.233181	0.795853
		TCGA-G9-6371	Tumor	Prostate Adenocarcinoma	0.713241	0.272324	0.252218	0.0436587		TCGA-B2-3923	Tumor	Renal Clear Cell Carcinoma	1.07799	1.93453	0.741352	0.275958		TCGA-G3-A6UC	Tumor	Hepatocellular Carcinoma	1.97833	1.41505	0.562963	4.27549		TCGA-IA-A83W	Tumor	Papillary Renal Cell Carcinoma	3.29682	2.3677	1.57498	1.09652		TCGA-55-6971	Tumor	Non-Small Cell Lung Cancer	2.4114	1.54852	1.15007	1.80312
		TCGA-G9-6373	Tumor	Prostate Adenocarcinoma	1.20077	0.89881	0.0871556	0.0688178		TCGA-B2-3924	Tumor	Renal Clear Cell Carcinoma	2.45867	1.35885	0.503383	0.779028		TCGA-G3-A7M5	Tumor	Hepatocellular Carcinoma	1.63742	1.32134	0.324325	2.28524		TCGA-IZ-8195	Tumor	Papillary Renal Cell Carcinoma	1.02419	0.380343	0.253505	0.438311		TCGA-55-6972	Tumor	Non-Small Cell Lung Cancer	2.49312	1.1072	0.0916008	0.199282
		TCGA-G9-6377	Tumor	Prostate Adenocarcinoma	0.987051	0.570108	0.198638	0.0498372		TCGA-B2-4098	Tumor	Renal Clear Cell Carcinoma	3.46677	2.1642	0.932166	1.81098		TCGA-G3-A7M6	Tumor	Hepatocellular Carcinoma	3.08226	2.41221	1.54458	1.91171		TCGA-IZ-8196	Tumor	Papillary Renal Cell Carcinoma	2.48408	1.88536	0.879944	1.05864		TCGA-55-6975	Tumor	Non-Small Cell Lung Cancer	1.1694	0.55302	0.537909	0.762883
		TCGA-G9-6378	Tumor	Prostate Adenocarcinoma	1.19119	1.13475	0.407084	0.0205952		TCGA-B2-4099	Tumor	Renal Clear Cell Carcinoma	2.82626	1.98356	1.05189	2.22438		TCGA-G3-A7M7	Tumor	Hepatocellular Carcinoma	1.44967	0.618714	0.298328	1.70742		TCGA-IZ-A6M8	Tumor	Papillary Renal Cell Carcinoma	1.41755	0.396149	0.0102065	0.130392		TCGA-55-6978	Tumor	Non-Small Cell Lung Cancer	1.73389	1.40383	1.01709	2.92386
		TCGA-G9-6379	Tumor	Prostate Adenocarcinoma	1.25173	1.44145	0.45644	0		TCGA-B2-4101	Tumor	Renal Clear Cell Carcinoma	3.23231	2.17821	1.46557	2.77231		TCGA-G3-A7M8	Tumor	Hepatocellular Carcinoma	0.850627	0.584287	0.456168	1.5604		TCGA-IZ-A6M9	Tumor	Papillary Renal Cell Carcinoma	2.38709	1.90364	0.403654	0.243536		TCGA-55-6979	Tumor	Non-Small Cell Lung Cancer	2.134	1.39824	0.905318	1.89705
		TCGA-G9-6384	Tumor	Prostate Adenocarcinoma	0.805222	0.63742	0.124062	0.0932767		TCGA-B2-5633	Tumor	Renal Clear Cell Carcinoma	1.53933	1.1413	0.27284	3.3139		TCGA-G3-A7M9	Tumor	Hepatocellular Carcinoma	2.06728	2.35884	1.14185	1.08644		TCGA-J7-6720	Tumor	Papillary Renal Cell Carcinoma	1.00902	0.231842	0.0989475	0.606947		TCGA-55-6980	Tumor	Non-Small Cell Lung Cancer	1.73249	1.10881	0.94556	2.43825
		TCGA-G9-6385	Tumor	Prostate Adenocarcinoma	1.36802	1.15172	0.118341	0.0387892		TCGA-B2-5636	Tumor	Renal Clear Cell Carcinoma	1.41068	0.722256	0.571088	1.376		TCGA-GJ-A6C0	Tumor	Hepatocellular Carcinoma	1.6688	1.26278	0.267038	0.934071		TCGA-J7-8537	Tumor	Papillary Renal Cell Carcinoma	1.16054	0.439623	0.219817	0.665024		TCGA-55-6981	Tumor	Non-Small Cell Lung Cancer	1.7903	1.78817	0.838221	1.91097
		TCGA-G9-6494	Tumor	Prostate Adenocarcinoma	0.814242	0.202401	0.185672	0.113326		TCGA-B4-5377	Tumor	Renal Clear Cell Carcinoma	1.2367	0.83778	0.158824	0.494611		TCGA-HP-A5MZ	Tumor	Hepatocellular Carcinoma	1.74089	1.27155	0.823337	1.49122		TCGA-KV-A6GD	Tumor	Papillary Renal Cell Carcinoma	2.60421	2.39437	0.664286	1.45285		TCGA-55-6982	Tumor	Non-Small Cell Lung Cancer	0.989035	1.08063	0.705473	1.8253
		TCGA-G9-6496	Tumor	Prostate Adenocarcinoma	1.58362	1.34123	0.124392	0.135947		TCGA-B4-5378	Tumor	Renal Clear Cell Carcinoma	1.66469	1.53277	0.484539	1.07536		TCGA-HP-A5N0	Tumor	Hepatocellular Carcinoma	1.08803	0.620459	0.233181	0.297768		TCGA-KV-A6GE	Tumor	Papillary Renal Cell Carcinoma	3.72911	2.88573	1.09386	1.13748		TCGA-55-6983	Tumor	Non-Small Cell Lung Cancer	1.32435	0.521014	0.569782	0.44252
		TCGA-G9-6498	Tumor	Prostate Adenocarcinoma	1.63268	1.91611	0.180782	0.443313		TCGA-B4-5832	Tumor	Renal Clear Cell Carcinoma	1.62997	0.191306	0.129616	1.82818		TCGA-K7-A5RF	Tumor	Hepatocellular Carcinoma	0.482546	0.455627	0.24619	0.970794		TCGA-KV-A74V	Tumor	Papillary Renal Cell Carcinoma	2.82712	1.66195	1.31476	0.779445		TCGA-55-6984	Tumor	Non-Small Cell Lung Cancer	2.11704	1.45221	0.913267	1.00249
		TCGA-G9-6499	Tumor	Prostate Adenocarcinoma	1.38709	0.974227	0.241062	0.17339		TCGA-B4-5834	Tumor	Renal Clear Cell Carcinoma	1.03849	0.563933	0.190934	0.179257		TCGA-K7-A5RG	Tumor	Hepatocellular Carcinoma	1.75916	1.01861	0.941719	0.819863		TCGA-MH-A55W	Tumor	Papillary Renal Cell Carcinoma	2.49724	1.97908	0.381735	1.15502		TCGA-55-6985	Tumor	Non-Small Cell Lung Cancer	1.71019	1.4643	0.355368	1.35641
		TCGA-G9-7510	Tumor	Prostate Adenocarcinoma	1.32795	0.664655	0.212307	0.0772515		TCGA-B4-5835	Tumor	Renal Clear Cell Carcinoma	0.961033	0.390423	0.194435	0.606603		TCGA-K7-A6G5	Tumor	Hepatocellular Carcinoma	0.690894	0.428194	0.159975	0.487113		TCGA-MH-A55Z	Tumor	Papillary Renal Cell Carcinoma	3.23499	2.01806	0.511389	1.59163		TCGA-55-6986	Tumor	Non-Small Cell Lung Cancer	1.16885	1.24767	0.757967	0.510792
		TCGA-G9-7519	Tumor	Prostate Adenocarcinoma	0.916084	0.69509	0.0356081	0.0673426		TCGA-B4-5836	Tumor	Renal Clear Cell Carcinoma	1.2087	0.394232	0.217147	1.07747		TCGA-KR-A7K0	Tumor	Hepatocellular Carcinoma	1.99778	1.376	0.4738	2.24564		TCGA-MH-A560	Tumor	Papillary Renal Cell Carcinoma	0.824207	0.56361	0.142195	0.0915393		TCGA-55-6987	Tumor	Non-Small Cell Lung Cancer	2.19694	1.41881	0.942678	1.50478
		TCGA-G9-7521	Tumor	Prostate Adenocarcinoma	1.14075	0.85241	0.660972	0.199024		TCGA-B4-5838	Tumor	Renal Clear Cell Carcinoma	0.798825	0.266363	0.0375101	0.153187		TCGA-KR-A7K2	Tumor	Hepatocellular Carcinoma plus Intrahepatic Cholangiocarcinoma	1.94562	1.26161	0.48141	0.711682		TCGA-MH-A561	Tumor	Papillary Renal Cell Carcinoma	1.63878	0.954726	0.454815	0.309728		TCGA-55-7227	Tumor	Non-Small Cell Lung Cancer	2.48408	1.77894	0.169357	1.60839
		TCGA-G9-7522	Tumor	Prostate Adenocarcinoma	0.651833	0.581959	0.073237	0.172148		TCGA-B4-5843	Tumor	Renal Clear Cell Carcinoma	2.38547	1.12119	0.286045	0.368908		TCGA-KR-A7K7	Tumor	Hepatocellular Carcinoma	1.99328	1.00902	0.293138	0.284968		TCGA-MH-A562	Tumor	Papillary Renal Cell Carcinoma	2.2032	1.59364	0.3036	0.785306		TCGA-55-7281	Tumor	Non-Small Cell Lung Cancer	1.01912	0.813811	0.220667	0.771545
		TCGA-G9-7523	Tumor	Prostate Adenocarcinoma	1.26745	0.853749	0.383599	0.239834		TCGA-B4-5844	Tumor	Renal Clear Cell Carcinoma	1.08116	0.517689	0.498105	0.295908		TCGA-KR-A7K8	Tumor	Hepatocellular Carcinoma	1.7479	1.43199	0.233181	0.811657		TCGA-MH-A854	Tumor	Papillary Renal Cell Carcinoma	2.12937	1.51191	0.520106	0.279989		TCGA-55-7283	Tumor	Non-Small Cell Lung Cancer	1.29867	0.566202	0.141073	0.171139
		TCGA-G9-7525	Tumor	Prostate Adenocarcinoma	0.925993	0.338067	0.0793115	0		TCGA-B8-4143	Tumor	Renal Clear Cell Carcinoma	3.53149	3.24841	1.44271	2.19694		TCGA-LG-A6GG	Tumor	Hepatocellular Carcinoma	1.5295	1.16164	0.590642	0.782371		TCGA-MH-A855	Tumor	Papillary Renal Cell Carcinoma	1.63675	1.46366	0.451849	1.11257		TCGA-55-7284	Tumor	Non-Small Cell Lung Cancer	1.91464	1.48542	0.514081	1.25696
		TCGA-H9-7775	Tumor	Prostate Adenocarcinoma	1.45221	0.958118	0.454544	0.171811		TCGA-B8-4146	Tumor	Renal Clear Cell Carcinoma	1.94414	1.02674	0.32032	0.79755		TCGA-MI-A75C	Tumor	Hepatocellular Carcinoma	1.94118	1.25173	0.367107	0.622559		TCGA-MH-A856	Tumor	Papillary Renal Cell Carcinoma	4.1676	2.37416	0.618016	2.23618		TCGA-55-7570	Tumor	Non-Small Cell Lung Cancer	2.15024	1.83465	1.42194	0.663548
		TCGA-H9-A6BX	Tumor	Prostate Adenocarcinoma	2.08483	1.29808	0.238155	0.427168		TCGA-B8-4148	Tumor	Renal Clear Cell Carcinoma	2.92907	2.42685	1.53933	1.77965		TCGA-MI-A75E	Tumor	Hepatocellular Carcinoma	0.793735	0.512285	0.33103	0.57207		TCGA-MH-A857	Tumor	Papillary Renal Cell Carcinoma	1.66058	1.50349	1.04209	0.56264		TCGA-55-7573	Tumor	Non-Small Cell Lung Cancer	3.27169	1.96641	0.780281	1.44334
		TCGA-H9-A6BY	Tumor	Prostate Adenocarcinoma	1.58629	0.80394	0.0398379	0		TCGA-B8-4151	Tumor	Renal Clear Cell Carcinoma	1.88026	1.35641	0.69969	0.339532		TCGA-MI-A75G	Tumor	Hepatocellular Carcinoma	0.920793	0.90206	0.105302	1.00049		TCGA-O9-A75Z	Tumor	Papillary Renal Cell Carcinoma	2.67557	1.93158	0.526494	1.07169		TCGA-55-7574	Tumor	Non-Small Cell Lung Cancer	3.00494	2.35643	1.75986	1.5295
		TCGA-HC-7075	Tumor	Prostate Adenocarcinoma	1.50025	1.09972	0.561027	0.0416767		TCGA-B8-4153	Tumor	Renal Clear Cell Carcinoma	1.96492	1.13203	0.391135	0.700458		TCGA-MI-A75H	Tumor	Hepatocellular Carcinoma	0.483115	0.494321	0.430511	1.0628		TCGA-P4-A5E6	Tumor	Papillary Renal Cell Carcinoma	2.66041	2.65283	0.534494	1.61713		TCGA-55-7576	Tumor	Non-Small Cell Lung Cancer	1.07222	0.583621	0.302085	1.48414
		TCGA-HC-7077	Tumor	Prostate Adenocarcinoma	0.870846	0.802232	0.508115	0.00050224		TCGA-B8-4154	Tumor	Renal Clear Cell Carcinoma	2.00528	1.21837	0.279284	0.722256		TCGA-MI-A75I	Tumor	Hepatocellular Carcinoma	1.06385	0.991518	0.379417	1.16275		TCGA-P4-A5E7	Tumor	Papillary Renal Cell Carcinoma	2.7221	1.96194	0.707408	1.96789		TCGA-55-7724	Tumor	Non-Small Cell Lung Cancer	1.22522	0.958604	0.113326	0.358656
		TCGA-HC-7078	Tumor	Prostate Adenocarcinoma	1.91538	1.37662	0.33062	0.158304		TCGA-B8-4619	Tumor	Renal Clear Cell Carcinoma	1.79884	1.76621	0.655111	0.464638		TCGA-MR-A520	Tumor	Hepatocellular Carcinoma	0.467675	0.122343	0.247448	0.787827		TCGA-P4-A5E8	Tumor	Papillary Renal Cell Carcinoma	1.44904	1.24131	0.65147	0.0167482		TCGA-55-7725	Tumor	Non-Small Cell Lung Cancer	3.3103	1.73249	0.830754	1.13639
		TCGA-HC-7079	Tumor	Prostate Adenocarcinoma	2.31393	1.865	0.738543	1.1239		TCGA-B8-4620	Tumor	Renal Clear Cell Carcinoma	2.32513	2.01505	0.53233	3.43679		TCGA-NI-A4U2	Tumor	Hepatocellular Carcinoma	1.38648	1.06332	0.497229	2.09095		TCGA-P4-A5EA	Tumor	Papillary Renal Cell Carcinoma	1.84329	1.66332	0.319723	0.22352		TCGA-55-7726	Tumor	Non-Small Cell Lung Cancer	1.19063	1.72341	1.12498	2.66714
		TCGA-HC-7080	Tumor	Prostate Adenocarcinoma	2.74419	2.30435	0.488835	0.183749		TCGA-B8-4621	Tumor	Renal Clear Cell Carcinoma	1.50284	1.33036	0.371625	0.885894		TCGA-O8-A75V	Tumor	Hepatocellular Carcinoma	0.973736	0.478015	0.234078	0.673562		TCGA-P4-A5EB	Tumor	Papillary Renal Cell Carcinoma	1.08855	0.30379	0.146094	0.283716		TCGA-55-7727	Tumor	Non-Small Cell Lung Cancer	2.84002	1.8839	1.61309	1.02318
		TCGA-HC-7081	Tumor	Prostate Adenocarcinoma	1.64286	1.07379	0.583954	0.708184		TCGA-B8-4622	Tumor	Renal Clear Cell Carcinoma	3.25467	1.99852	1.03747	3.10257		TCGA-PD-A5DF	Tumor	Hepatocellular Carcinoma	1.42194	1.2442	0.999993	1.48285		TCGA-P4-A5ED	Tumor	Papillary Renal Cell Carcinoma	2.35482	2.48244	0.251417	2.16887		TCGA-55-7728	Tumor	Non-Small Cell Lung Cancer	3.07345	2.56505	1.12606	3.19128
		TCGA-HC-7209	Tumor	Prostate Adenocarcinoma	1.24305	0.902525	0.34481	0.126558		TCGA-B8-5158	Tumor	Renal Clear Cell Carcinoma	2.2032	0.855984	0.643514	5.22218		TCGA-QA-A7B7	Tumor	Hepatocellular Carcinoma	1.78888	1.36619	0.734146	0.669097		TCGA-PJ-A5Z8	Tumor	Papillary Renal Cell Carcinoma	1.97758	1.66058	1.64898	1.78107		TCGA-55-7815	Tumor	Non-Small Cell Lung Cancer	1.69979	0.949412	0.597731	1.43388
		TCGA-HC-7210	Tumor	Prostate Adenocarcinoma	1.29808	0.642795	0.394472	0.346942		TCGA-B8-5159	Tumor	Renal Clear Cell Carcinoma	1.02674	0.503678	0.13301	0.517086		TCGA-RC-A6M3	Tumor	Hepatocellular Carcinoma	2.36367	2.50382	2.08407	1.34123		TCGA-PJ-A5Z9	Tumor	Papillary Renal Cell Carcinoma	2.84518	1.64354	0.554614	0.787407		TCGA-55-7903	Tumor	Non-Small Cell Lung Cancer	3.20197	1.84474	1.1839	1.7458
		TCGA-HC-7211	Tumor	Prostate Adenocarcinoma	1.55182	0.870393	0.569456	0.517689		TCGA-B8-5163	Tumor	Renal Clear Cell Carcinoma	1.16054	0.52314	0.290209	4.47727		TCGA-RC-A6M4	Tumor	Hepatocellular Carcinoma	1.41006	0.639923	0.1174	0.189083		TCGA-Q2-A5QZ	Tumor	Papillary Renal Cell Carcinoma	0.556852	0.299638	0.207031	0		TCGA-55-7907	Tumor	Non-Small Cell Lung Cancer	2.67304	2.00453	0.419286	0.453734
		TCGA-HC-7212	Tumor	Prostate Adenocarcinoma	1.23268	0.700843	0.199411	0.237395		TCGA-B8-5164	Tumor	Renal Clear Cell Carcinoma	1.33157	0.817265	0.146094	0.556532		TCGA-RC-A6M5	Tumor	Fibrolamellar Carcinoma	1.20586	0.857328	0.210534	1.79813		TCGA-SX-A71R	Tumor	Papillary Renal Cell Carcinoma	4.12137	3.10257	0.942678	2.751		TCGA-55-7910	Tumor	Non-Small Cell Lung Cancer	3.19929	2.46768	2.42847	1.67566
		TCGA-HC-7213	Tumor	Prostate Adenocarcinoma	1.66537	1.62051	0.573708	0.490273		TCGA-B8-5165	Tumor	Renal Clear Cell Carcinoma	1.32735	0.570108	0.433357	0.654746		TCGA-RC-A6M6	Tumor	Hepatocellular Carcinoma	1.70118	1.41193	0.954726	1.07012		TCGA-SX-A71S	Tumor	Papillary Renal Cell Carcinoma	2.57669	2.07414	0.771545	1.45158		TCGA-55-7911	Tumor	Non-Small Cell Lung Cancer	2.67389	1.90877	1.52689	1.84113
		TCGA-HC-7230	Tumor	Prostate Adenocarcinoma	1.75705	0.981118	0.137666	0.0106095		TCGA-B8-5545	Tumor	Renal Clear Cell Carcinoma	0.880401	0.286045	0.121129	2.20476		TCGA-RC-A7S9	Tumor	Hepatocellular Carcinoma	1.69012	1.18446	0.551112	0.53822		TCGA-SX-A71U	Tumor	Papillary Renal Cell Carcinoma	3.20464	1.85051	1.4694	2.40004		TCGA-55-7913	Tumor	Non-Small Cell Lung Cancer	2.84949	1.88609	0.697003	0.723044
		TCGA-HC-7231	Tumor	Prostate Adenocarcinoma	1.23958	1.01053	0.73295	0.105513		TCGA-B8-5546	Tumor	Renal Clear Cell Carcinoma	0.458069	0.279636	0.14706	0.171699		TCGA-RC-A7SB	Tumor	Hepatocellular Carcinoma	1.2963	0.795853	0.246976	1.78675		TCGA-SX-A71V	Tumor	Papillary Renal Cell Carcinoma	2.79882	2.1642	0.86994	1.4694		TCGA-55-7914	Tumor	Non-Small Cell Lung Cancer	2.31313	1.79101	0.717933	0.967859
		TCGA-HC-7232	Tumor	Prostate Adenocarcinoma	0.922209	0.812087	0.206364	0.107506		TCGA-B8-5549	Tumor	Renal Clear Cell Carcinoma	0.807791	0.636706	0.0852414	0.941719		TCGA-RC-A7SF	Tumor	Hepatocellular Carcinoma	1.37785	1.0176	0.434396	1.62523		TCGA-SX-A71W	Tumor	Papillary Renal Cell Carcinoma	2.85638	1.68323	0.887731	0.922209		TCGA-55-7994	Tumor	Non-Small Cell Lung Cancer	2.37254	2.08942	0.909052	1.28742
		TCGA-HC-7233	Tumor	Prostate Adenocarcinoma	1.15723	0.920793	0.420043	0.388294		TCGA-B8-5551	Tumor	Renal Clear Cell Carcinoma	1.44461	0.665763	0.780281	2.02711		TCGA-RC-A7SK	Tumor	Hepatocellular Carcinoma	1.67566	1.38277	0.24887	0.954726		TCGA-SX-A7SL	Tumor	Papillary Renal Cell Carcinoma	3.18326	2.20555	0.135767	0.381503		TCGA-55-7995	Tumor	Non-Small Cell Lung Cancer	3.11937	2.66799	1.11957	1.58096
		TCGA-HC-7736	Tumor	Prostate Adenocarcinoma	1.87662	1.48285	0.435437	0.137121		TCGA-B8-5552	Tumor	Renal Clear Cell Carcinoma	1.82889	0.77528	0.184468	1.5009		TCGA-RG-A7D4	Tumor	Hepatocellular Carcinoma	2.07948	1.09972	0.748612	1.38833		TCGA-SX-A7SM	Tumor	Papillary Renal Cell Carcinoma	2.17821	1.36802	1.11849	1.28683		TCGA-55-8085	Tumor	Non-Small Cell Lung Cancer	3.11671	1.93084	0.988043	1.15667
		TCGA-HC-7737	Tumor	Prostate Adenocarcinoma	1.60771	0.996996	0.355368	0.359758		TCGA-BP-4158	Tumor	Renal Clear Cell Carcinoma	4.13174	2.10167	1.0675	0.738543		TCGA-T1-A6J8	Tumor	Hepatocellular Carcinoma	1.03695	0.888651	0.383133	0.780281		TCGA-SX-A7SN	Tumor	Papillary Renal Cell Carcinoma	3.1424	2.10705	0.878575	1.83753		TCGA-55-8087	Tumor	Non-Small Cell Lung Cancer	3.02685	2.54679	0.62291	1.12065
		TCGA-HC-7738	Tumor	Prostate Adenocarcinoma	2.10014	1.36252	0.665394	0.187736		TCGA-BP-4159	Tumor	Renal Clear Cell Carcinoma	1.99253	1.00952	0.458614	0.484825		TCGA-UB-A7MA	Tumor	Hepatocellular Carcinoma plus Intrahepatic Cholangiocarcinoma	2.1425	1.21951	1.44208	1.99478		TCGA-SX-A7SO	Tumor	Papillary Renal Cell Carcinoma	1.88536	1.2321	1.07957	0.543535		TCGA-55-8089	Tumor	Non-Small Cell Lung Cancer	1.40694	1.49831	0.750233	1.03439
		TCGA-HC-7740	Tumor	Prostate Adenocarcinoma	1.75282	1.18502	0.666873	0.487399		TCGA-BP-4160	Tumor	Renal Clear Cell Carcinoma	1.7832	0.981611	0.349516	0.697003		TCGA-UB-A7MB	Tumor	Hepatocellular Carcinoma	1.59364	1.20643	0.548261	1.85992		TCGA-SX-A7SP	Tumor	Papillary Renal Cell Carcinoma	2.82454	2.38951	0.60079	1.70187		TCGA-55-8090	Tumor	Non-Small Cell Lung Cancer	2.15722	1.44461	1.17163	2.28842
		TCGA-HC-7742	Tumor	Prostate Adenocarcinoma	1.08063	0.89742	0.408068	0.0816447		TCGA-BP-4161	Tumor	Renal Clear Cell Carcinoma	3.55801	2.28365	1.06803	4.02543		TCGA-UB-A7MC	Tumor	Hepatocellular Carcinoma	2.37416	1.63403	0.919379	1.6057		TCGA-V9-A7HT	Tumor	Papillary Renal Cell Carcinoma	3.03475	2.12166	1.64014	1.90437		TCGA-55-8091	Tumor	Non-Small Cell Lung Cancer	1.77116	1.48864	0.959575	2.92386
		TCGA-HC-7744	Tumor	Prostate Adenocarcinoma	0.680679	0.800953	0.345023	0.0522356		TCGA-BP-4162	Tumor	Renal Clear Cell Carcinoma	3.04968	1.95452	1.28271	1.64966		TCGA-UB-A7MD	Tumor	Hepatocellular Carcinoma	0.702769	0.282468	0.156135	0.656207		TCGA-Y8-A898	Tumor	Papillary Renal Cell Carcinoma	2.04677	1.28624	0.254311	0.991021		TCGA-55-8092	Tumor	Non-Small Cell Lung Cancer	3.26363	2.05132	1.86282	1.04673
		TCGA-HC-7745	Tumor	Prostate Adenocarcinoma	2.10474	1.50608	0.320918	0.651106		TCGA-BP-4163	Tumor	Renal Clear Cell Carcinoma	3.54428	1.89047	0.977668	1.82889		TCGA-UB-A7ME	Tumor	Hepatocellular Carcinoma	1.7458	1.11957	0.496647	0.880857		TCGA-A4-A4ZT	Normal	Normal	2.27016	1.99553	0.58997	0.324325		TCGA-55-8094	Tumor	Non-Small Cell Lung Cancer	2.19069	1.46812	0.900666	0.0938419
		TCGA-HC-7747	Tumor	Prostate Adenocarcinoma	0.617668	0.39639	0.0837621	0.0586388		TCGA-BP-4164	Tumor	Renal Clear Cell Carcinoma	2.9857	2.05132	1.07431	0.939803		TCGA-UB-A7MF	Tumor	Hepatocellular Carcinoma	1.59966	1.53933	0.509303	0.372307		TCGA-A4-A57E	Normal	Normal	1.71228	1.09015	0.481126	0.1438		TCGA-55-8096	Tumor	Non-Small Cell Lung Cancer	2.65872	1.92126	1.37662	3.08403
		TCGA-HC-7748	Tumor	Prostate Adenocarcinoma	1.6449	1.27155	0.439885	0.459159		TCGA-BP-4165	Tumor	Renal Clear Cell Carcinoma	3.19128	2.11012	1.09652	1.28035		TCGA-BC-A10Q	Normal	Normal	0.47858	0.484539	0.00494469	0.575022		TCGA-B9-4115	Normal	Normal	0.747398	0.269073	0.323721	0.203846		TCGA-55-8097	Tumor	Non-Small Cell Lung Cancer	2.88227	2.60421	0.634567	1.37354
		TCGA-HC-7749	Tumor	Prostate Adenocarcinoma	1.29748	1.12498	0.368457	0.261349		TCGA-BP-4166	Tumor	Renal Clear Cell Carcinoma	0.838221	0.571415	0.411778	1.1622		TCGA-BC-A10R	Normal	Normal	0.648206	0.845293	0.235882	1.15667		TCGA-BQ-5875	Normal	Normal	1.06593	0.672443	0.197483	0.158512		TCGA-55-8203	Tumor	Non-Small Cell Lung Cancer	2.58419	1.54261	1.25463	1.17831
		TCGA-HC-7750	Tumor	Prostate Adenocarcinoma	1.55248	0.530174	0.497229	0.0967829		TCGA-BP-4167	Tumor	Renal Clear Cell Carcinoma	1.82674	0.976192	0.110859	3.85064		TCGA-BC-A10T	Normal	Normal	0.224816	0.182438	0.214369	0.0820861		TCGA-BQ-5877	Normal	Normal	0.670583	0.0791511	0.171139	0.0348122		TCGA-55-8204	Tumor	Non-Small Cell Lung Cancer	1.29156	0.725412	0.497813	0.535424
		TCGA-HC-7752	Tumor	Prostate Adenocarcinoma	2.26858	1.53147	0.248395	0.093716		TCGA-BP-4169	Tumor	Renal Clear Cell Carcinoma	2.70346	2.13168	1.26278	3.71987		TCGA-BC-A10U	Normal	Normal	0.348013	0.390897	0.19143	0.715193		TCGA-BQ-5878	Normal	Normal	0.91985	0.340161	0.224095	0.0814249		TCGA-55-8205	Tumor	Non-Small Cell Lung Cancer	2.19303	1.33579	1.03082	2.73314
		TCGA-HC-7817	Tumor	Prostate Adenocarcinoma	1.84401	1.36558	0.860918	0.188225		TCGA-BP-4170	Tumor	Renal Clear Cell Carcinoma	1.50413	1.24305	0.30133	1.52363		TCGA-BC-A10W	Normal	Normal	0.812518	0.843521	0.413021	2.07719		TCGA-BQ-5879	Normal	Normal	1.48864	0.693562	0.352756	0.136127		TCGA-55-8206	Tumor	Non-Small Cell Lung Cancer	2.57004	2.10014	1.21154	2.97347
		TCGA-HC-7818	Tumor	Prostate Adenocarcinoma	1.94636	1.21438	0.682939	0.282646		TCGA-BP-4173	Tumor	Renal Clear Cell Carcinoma	3.04353	1.65171	1.15723	2.58252		TCGA-BC-A10X	Normal	Normal	0.313223	0.295352	0.110269	0.791621		TCGA-BQ-5882	Normal	Normal	0.876296	0.437525	0.268223	0.134426		TCGA-55-8207	Tumor	Non-Small Cell Lung Cancer	2.73229	2.29081	0.712071	1.81241
		TCGA-HC-7819	Tumor	Prostate Adenocarcinoma	2.27651	1.63539	0.511389	0.105655		TCGA-BP-4174	Tumor	Renal Clear Cell Carcinoma	2.12243	1.01608	0.347584	1.6104		TCGA-BC-A10Y	Normal	Normal	0.38853	0.536665	0.211487	0.917024		TCGA-BQ-5884	Normal	Normal	1.06593	0.344173	0.10218	0.198509		TCGA-55-8208	Tumor	Non-Small Cell Lung Cancer	2.17899	1.80812	1.2344	1.74229
		TCGA-HC-7820	Tumor	Prostate Adenocarcinoma	2.38628	1.51386	0.845293	0.146673		TCGA-BP-4176	Tumor	Renal Clear Cell Carcinoma	2.3669	1.33579	0.766999	2.81081		TCGA-BC-A10Z	Normal	Normal	1.32675	1.51776	0.825949	0.760013		TCGA-BQ-5887	Normal	Normal	0.594009	0.623261	0.237243	0.218408		TCGA-55-8299	Tumor	Non-Small Cell Lung Cancer	2.18913	1.51972	0.703155	2.1286
		TCGA-HC-7821	Tumor	Prostate Adenocarcinoma	1.85992	1.16497	1.03695	0.637062		TCGA-BP-4177	Tumor	Renal Clear Cell Carcinoma	0.742156	0.399765	0.175096	0.329189		TCGA-BC-A110	Normal	Normal	0.469617	0.779028	0.667614	1.05138		TCGA-BQ-5888	Normal	Normal	1.21438	0.765762	0.368683	0.268733		TCGA-55-8301	Tumor	Non-Small Cell Lung Cancer	2.16887	1.48864	0.917495	1.39142
		TCGA-HC-8213	Tumor	Prostate Adenocarcinoma	1.50478	0.653653	0.305312	0.0237326		TCGA-BP-4325	Tumor	Renal Clear Cell Carcinoma	3.84412	2.40491	1.17775	1.4758		TCGA-BC-A216	Normal	Normal	0.610734	0.333911	0.199669	0.781116		TCGA-BQ-5890	Normal	Normal	1.32675	0.622209	0.27946	0.493162		TCGA-55-8302	Tumor	Non-Small Cell Lung Cancer	2.57503	1.71436	1.32916	2.4114
		TCGA-HC-8216	Tumor	Prostate Adenocarcinoma	1.64966	0.998494	0.184708	0.233779		TCGA-BP-4326	Tumor	Renal Clear Cell Carcinoma	2.00303	2.25749	1.11795	5.14438		TCGA-BD-A2L6	Normal	Normal	1.35702	1.01406	0.329393	1.84618		TCGA-BQ-5891	Normal	Normal	1.03184	0.491138	0.24137	0.269413		TCGA-55-8505	Tumor	Non-Small Cell Lung Cancer	2.134	1.48157	1.03542	1.35702
		TCGA-HC-8256	Tumor	Prostate Adenocarcinoma	1.7451	1.50413	0.5195	0.0817549		TCGA-BP-4327	Tumor	Renal Clear Cell Carcinoma	3.89256	2.80567	0.761652	3.3103		TCGA-BD-A3EP	Normal	Normal	0.33062	0.359538	0.336399	1.19851		TCGA-BQ-5894	Normal	Normal	1.03542	0.196844	0.357338	0.112348		TCGA-55-8506	Tumor	Non-Small Cell Lung Cancer	1.73109	2.31074	1.21609	1.97162
		TCGA-HC-8257	Tumor	Prostate Adenocarcinoma	2.36045	1.46812	0.965417	0.467675		TCGA-BP-4329	Tumor	Renal Clear Cell Carcinoma	2.54679	1.64694	0.57338	0.990027		TCGA-DD-A113	Normal	Normal	0.299826	0.348013	0.102591	0.96737		TCGA-BQ-7044	Normal	Normal	1.14185	0.726203	0.114847	0.248237		TCGA-55-8507	Tumor	Non-Small Cell Lung Cancer	2.36448	1.78959	1.45475	1.4364
		TCGA-HC-8258	Tumor	Prostate Adenocarcinoma	2.27175	1.50025	0.398074	0.291487		TCGA-BP-4330	Tumor	Renal Clear Cell Carcinoma	3.64518	2.25749	0.751044	1.56106		TCGA-DD-A114	Normal	Normal	0.728182	0.523748	0.0958785	1.0303		TCGA-BQ-7045	Normal	Normal	0.765762	0.248554	0.212717	0.664655		TCGA-55-8508	Tumor	Non-Small Cell Lung Cancer	2.52527	1.63878	1.24074	0.939324
		TCGA-HC-8259	Tumor	Prostate Adenocarcinoma	2.11935	1.74439	0.497229	0.208372		TCGA-BP-4332	Tumor	Renal Clear Cell Carcinoma	3.26273	2.92907	0.86542	3.5809		TCGA-DD-A116	Normal	Normal	0.907184	0.444638	0.209046	0.722256		TCGA-BQ-7046	Normal	Normal	1.22694	0.733349	0.268903	0.17373		TCGA-55-8510	Tumor	Non-Small Cell Lung Cancer	2.84949	1.94192	0.605574	2.59837
		TCGA-HC-8260	Tumor	Prostate Adenocarcinoma	3.20286	2.41221	1.00199	0.639565		TCGA-BP-4334	Tumor	Renal Clear Cell Carcinoma	1.3376	2.32833	0.786986	0.591987		TCGA-DD-A118	Normal	Normal	0.302085	0.254311	0.143895	1.16164		TCGA-BQ-7051	Normal	Normal	1.41505	1.02928	0.422068	0.187492		TCGA-55-8511	Tumor	Non-Small Cell Lung Cancer	2.51454	2.134	0.726203	1.46876
		TCGA-HC-8261	Tumor	Prostate Adenocarcinoma	1.67772	0.967859	0.389475	0.111081		TCGA-BP-4335	Tumor	Renal Clear Cell Carcinoma	4.06771	3.08315	1.28035	2.27175		TCGA-DD-A119	Normal	Normal	0.241062	0.0796869	0.0385247	0.203451		TCGA-BQ-7055	Normal	Normal	2.02485	1.33458	0.692417	0.168694		TCGA-55-8512	Tumor	Non-Small Cell Lung Cancer	3.10964	2.28604	1.08803	1.53016
		TCGA-HC-8262	Tumor	Prostate Adenocarcinoma	2.47505	1.97684	0.821598	0.272496		TCGA-BP-4337	Tumor	Renal Clear Cell Carcinoma	3.88044	3.11583	0.817698	1.70118		TCGA-DD-A11A	Normal	Normal	0.419538	0.587624	0.214507	1.12065		TCGA-BQ-7059	Normal	Normal	1.84113	1.32735	0.292403	0.481978		TCGA-55-8513	Tumor	Non-Small Cell Lung Cancer	2.48983	2.08712	1.48157	1.58163
		TCGA-HC-8264	Tumor	Prostate Adenocarcinoma	1.96194	1.14513	1.09333	0.468229		TCGA-BP-4338	Tumor	Renal Clear Cell Carcinoma	1.01204	0.330415	0.203319	0.409796		TCGA-DD-A11B	Normal	Normal	0.453734	0.209046	0.134159	0.677675		TCGA-BQ-7061	Normal	Normal	0.768237	0.61177	0.267545	0.153995		TCGA-55-8514	Tumor	Non-Small Cell Lung Cancer	2.75611	2.76634	0.52314	1.77894
		TCGA-HC-8265	Tumor	Prostate Adenocarcinoma	2.48655	1.65307	0.775695	0.645676		TCGA-BP-4340	Tumor	Renal Clear Cell Carcinoma	3.50502	2.65704	1.06176	1.003		TCGA-DD-A11C	Normal	Normal	0.828567	0.264179	0.219111	0.825077		TCGA-DZ-6131	Normal	Normal	0.82813	0.64893	0.130306	0.0503492		TCGA-55-8614	Tumor	Non-Small Cell Lung Cancer	1.70049	2.43907	0.742156	1.20643
		TCGA-HC-8266	Tumor	Prostate Adenocarcinoma	1.96938	1.45348	0.546997	0.871753		TCGA-BP-4341	Tumor	Renal Clear Cell Carcinoma	4.02261	2.70092	1.16497	1.14294		TCGA-DD-A11D	Normal	Normal	0.494611	0.919379	0.307225	0.736142		TCGA-DZ-6132	Normal	Normal	1.8839	0.995998	1.19908	0.948448		TCGA-55-8615	Tumor	Non-Small Cell Lung Cancer	1.99178	1.67497	1.19457	0.61732
		TCGA-HC-A48F	Tumor	Prostate Adenocarcinoma	2.68908	2.27968	0.608666	0.267207		TCGA-BP-4343	Tumor	Renal Clear Cell Carcinoma	1.13966	0.628187	0.0662116	2.53519		TCGA-DD-A1EB	Normal	Normal	0.375045	0.187248	0.0671149	0.145229		TCGA-DZ-6133	Normal	Normal	1.08116	0.659503	0.207433	0.158824		TCGA-55-8616	Tumor	Non-Small Cell Lung Cancer	2.19459	1.5923	0.464914	0.93169
		TCGA-HC-A4ZV	Tumor	Prostate Adenocarcinoma	2.81768	3.03738	0.885894	0.466017		TCGA-BP-4345	Tumor	Renal Clear Cell Carcinoma	2.18835	1.63471	0.653288	4.90981		TCGA-DD-A1EC	Normal	Normal	0.62011	0.288211	0.132394	0.199669		TCGA-DZ-6134	Normal	Normal	0.744975	0.552065	0.177744	0.205831		TCGA-55-8619	Tumor	Non-Small Cell Lung Cancer	2.18444	1.99253	0.964442	1.55775
		TCGA-HC-A631	Tumor	Prostate Adenocarcinoma	1.69219	1.34123	0.6135	0.000676315		TCGA-BP-4346	Tumor	Renal Clear Cell Carcinoma	3.5974	2.37335	0.923627	1.77257		TCGA-DD-A1EE	Normal	Normal	0.708184	0.5195	0.131259	0.809937		TCGA-GL-6846	Normal	Normal	0.576997	0.0532772	0.0434208	0.000862256		TCGA-55-8620	Tumor	Non-Small Cell Lung Cancer	2.44968	2.18678	1.1056	0.524662
		TCGA-HC-A632	Tumor	Prostate Adenocarcinoma	2.20163	1.80312	0.558134	0.180429		TCGA-BP-4347	Tumor	Renal Clear Cell Carcinoma	3.32649	1.82818	1.46876	2.50053		TCGA-DD-A1EG	Normal	Normal	0.715193	0.644594	0.346302	0.935025		TCGA-GL-7966	Normal	Normal	1.8839	1.37048	0.679176	0.626072		TCGA-55-8621	Tumor	Non-Small Cell Lung Cancer	2.25828	1.3479	1.39266	1.62591
		TCGA-HC-A6AL	Tumor	Prostate Adenocarcinoma	1.96046	1.28861	0.516785	0.0830318		TCGA-BP-4349	Tumor	Renal Clear Cell Carcinoma	3.83761	2.72719	1.39452	1.17107		TCGA-DD-A1EH	Normal	Normal	0.492294	0.273358	0.111453	0.500445		TCGA-GL-A59R	Normal	Normal	2.78684	2.32753	0.792466	0.434656		TCGA-55-A48X	Tumor	Non-Small Cell Lung Cancer	3.20018	2.46276	0.91186	1.64218
		TCGA-HC-A6AN	Tumor	Prostate Adenocarcinoma	1.68116	0.601472	0.148716	0		TCGA-BP-4351	Tumor	Renal Clear Cell Carcinoma	4.70923	3.14861	1.40507	3.08491		TCGA-DD-A1EI	Normal	Normal	0.337023	0.154909	0.0304344	0.914205		TCGA-P4-A5E8	Normal	Normal	1.55314	1.5295	0.402679	0.649292		TCGA-55-A48Z	Tumor	Non-Small Cell Lung Cancer	2.73824	2.22281	0.70896	1.9858
		TCGA-HC-A6AO	Tumor	Prostate Adenocarcinoma	1.79386	0.687476	0.237547	0.103834		TCGA-BP-4352	Tumor	Renal Clear Cell Carcinoma	3.95983	4.19878	2.22516	2.51866		TCGA-DD-A1EJ	Normal	Normal	0.415267	0.368007	0.1438	0.432061		TCGA-P4-A5ED	Normal	Normal	1.74861	1.4138	0.403654	0.0841013		TCGA-55-A491	Tumor	Non-Small Cell Lung Cancer	1.77045	1.90804	1.16109	2.38062
		TCGA-HC-A6AP	Tumor	Prostate Adenocarcinoma	1.68667	0.900202	0.171362	0.0697086		TCGA-BP-4355	Tumor	Renal Clear Cell Carcinoma	3.63506	3.07521	1.51191	2.32673		TCGA-DD-A1EL	Normal	Normal	0.605232	0.224239	0.0449903	0.707021										TCGA-55-A492	Tumor	Non-Small Cell Lung Cancer	2.51536	1.34851	0.47717	0.0385511
		TCGA-HC-A6AQ	Tumor	Prostate Adenocarcinoma	2.09937	1.56834	0.277879	0.0392967		TCGA-BP-4756	Tumor	Renal Clear Cell Carcinoma	2.87018	1.47836	0.861817	1.03952		TCGA-DD-A39V	Normal	Normal	0.367557	0.279108	0.171027	0.541654										TCGA-55-A493	Tumor	Non-Small Cell Lung Cancer	2.86155	2.25749	1.7903	4.46008
		TCGA-HC-A6AS	Tumor	Prostate Adenocarcinoma	2.04298	0.953274	0.0867461	0.126138		TCGA-BP-4758	Tumor	Renal Clear Cell Carcinoma	1.78036	1.10774	0.467399	0.501912		TCGA-DD-A39W	Normal	Normal	0.276306	0.0994792	0.0139009	0.0550461										TCGA-55-A494	Tumor	Non-Small Cell Lung Cancer	2.67895	2.28683	0.538531	0.432579
		TCGA-HC-A6HX	Tumor	Prostate Adenocarcinoma	1.73249	1.25637	0.006989	0		TCGA-BP-4759	Tumor	Renal Clear Cell Carcinoma	1.01709	0.376191	0.0111049	0.378954		TCGA-DD-A39X	Normal	Normal	0.597731	0.135767	0.00780819	0.122261										TCGA-55-A4DF	Tumor	Non-Small Cell Lung Cancer	4.5375	3.83017	1.59899	1.71993
		TCGA-HC-A6HY	Tumor	Prostate Adenocarcinoma	2.34597	1.76127	0.396149	0.385237		TCGA-BP-4760	Tumor	Renal Clear Cell Carcinoma	0.832506	0.532639	0.309728	0.847068		TCGA-DD-A39Z	Normal	Normal	0.713631	0.412027	0.173616	0.531714										TCGA-55-A4DG	Tumor	Non-Small Cell Lung Cancer	3.47678	2.74164	1.18502	2.18444
		TCGA-HC-A76W	Tumor	Prostate Adenocarcinoma	1.8788	1.61579	1.14185	0.634212		TCGA-BP-4761	Tumor	Renal Clear Cell Carcinoma	1.57697	1.30402	0.24572	1.1811		TCGA-DD-A3A1	Normal	Normal	0.572725	0.100551	0.00193168	0										TCGA-62-8394	Tumor	Non-Small Cell Lung Cancer	1.75916	2.40734	0.427681	1.207
		TCGA-HC-A76X	Tumor	Prostate Adenocarcinoma	2.41546	1.61511	0.824642	0.166391		TCGA-BP-4762	Tumor	Renal Clear Cell Carcinoma	0.77736	0.28461	0.0587585	0.714802		TCGA-DD-A3A2	Normal	Normal	0.65038	0.36509	0.0110743	0.369586										TCGA-62-8395	Tumor	Non-Small Cell Lung Cancer	2.39923	0.984576	0.791621	0.713631
		TCGA-HC-A8CY	Tumor	Prostate Adenocarcinoma	2.50382	1.77186	0.737342	0.193931		TCGA-BP-4763	Tumor	Renal Clear Cell Carcinoma	1.47836	0.546051	0.0946007	3.81066		TCGA-DD-A3A3	Normal	Normal	0.324325	0.187005	0.00884451	0.0809324										TCGA-62-8397	Tumor	Non-Small Cell Lung Cancer	1.7095	1.34365	0.441728	0.999993
		TCGA-HC-A8D0	Tumor	Prostate Adenocarcinoma	2.79539	2.06957	0.620459	0.467952		TCGA-BP-4765	Tumor	Renal Clear Cell Carcinoma	2.94472	2.24249	1.62659	2.38223		TCGA-DD-A3A4	Normal	Normal	0.802232	0.20477	0.121371	0.556852										TCGA-62-8398	Tumor	Non-Small Cell Lung Cancer	1.50025	1.25173	1.003	1.49573
		TCGA-HC-A8D1	Tumor	Prostate Adenocarcinoma	2.23146	1.37846	0.30398	0.231842		TCGA-BP-4766	Tumor	Renal Clear Cell Carcinoma	3.54063	1.74439	0.916554	1.11849		TCGA-DD-A3A5	Normal	Normal	0.447297	0.305694	0.096459	0.542908										TCGA-62-8399	Tumor	Non-Small Cell Lung Cancer	2.19381	1.22923	1.19739	1.39824
		TCGA-HI-7168	Tumor	Prostate Adenocarcinoma	1.93601	1.62186	0.480559	0.433876		TCGA-BP-4768	Tumor	Renal Clear Cell Carcinoma	3.95515	2.41221	0.852856	1.82746		TCGA-DD-A3A6	Normal	Normal	0.132131	0.0805513	0	0.00145355										TCGA-62-8402	Tumor	Non-Small Cell Lung Cancer	2.50877	1.59564	1.50737	0.982599
		TCGA-HI-7169	Tumor	Prostate Adenocarcinoma	0.810797	0.555572	0.0366471	0.100956		TCGA-BP-4769	Tumor	Renal Clear Cell Carcinoma	2.0536	1.3668	0.815105	1.37293		TCGA-DD-A3A8	Normal	Normal	0.232585	0.113553	0.00736686	0.194309										TCGA-62-A46O	Tumor	Non-Small Cell Lung Cancer	4.22527	3.0805	2.88573	1.34062
		TCGA-HI-7170	Tumor	Prostate Adenocarcinoma	0.719896	0.230066	0.147254	0.242451		TCGA-BP-4770	Tumor	Renal Clear Cell Carcinoma	0.619761	0.764116	0.311665	1.4726		TCGA-EP-A12J	Normal	Normal	0.20227	0.255283	0.0185603	0.37688										TCGA-62-A46P	Tumor	Non-Small Cell Lung Cancer	3.26184	3.0488	0.501031	0.33288
		TCGA-HI-7171	Tumor	Prostate Adenocarcinoma	2.35643	1.60704	0.690894	0.0322617		TCGA-BP-4774	Tumor	Renal Clear Cell Carcinoma	2.12937	1.90877	1.97609	1.44651		TCGA-EP-A26S	Normal	Normal	0.221947	0.112423	0.0133828	0.209046										TCGA-62-A46R	Tumor	Non-Small Cell Lung Cancer	3.34271	2.15955	0.63742	1.62861
		TCGA-J4-8198	Tumor	Prostate Adenocarcinoma	2.30355	1.80098	0.73295	0.322717		TCGA-BP-4775	Tumor	Renal Clear Cell Carcinoma	2.61425	1.84618	0.656572	0.787407		TCGA-EP-A3RK	Normal	Normal	0.412524	0	0.180077	0										TCGA-62-A46S	Tumor	Non-Small Cell Lung Cancer	3.68848	2.5261	1.45348	1.62929
		TCGA-J4-8200	Tumor	Prostate Adenocarcinoma	1.93823	1.39638	0.60901	0.449702		TCGA-BP-4777	Tumor	Renal Clear Cell Carcinoma	3.15393	1.53867	0.920793	1.64354		TCGA-ES-A2HT	Normal	Normal	0.642076	0.640282	0.121613	1.06646										TCGA-62-A46U	Tumor	Non-Small Cell Lung Cancer	3.03124	2.04147	0.930739	1.85124
		TCGA-J4-A67K	Tumor	Prostate Adenocarcinoma	1.68254	1.06698	0.204241	0.0252132		TCGA-BP-4781	Tumor	Renal Clear Cell Carcinoma	0.907184	0.830316	0.110416	1.25115		TCGA-FV-A23B	Normal	Normal	0.748612	0.443843	0.0687712	0.927415										TCGA-62-A46V	Tumor	Non-Small Cell Lung Cancer	4.24231	2.63351	1.8074	2.23382
		TCGA-J4-A67L	Tumor	Prostate Adenocarcinoma	1.78746	1.04106	0.289299	0.0877439		TCGA-BP-4782	Tumor	Renal Clear Cell Carcinoma	1.06437	0.4457	0.261846	0.778611		TCGA-FV-A2QR	Normal	Normal	0.472961	0.198895	0.268733	1.40321										TCGA-62-A46Y	Tumor	Non-Small Cell Lung Cancer	3.11318	1.93232	0.664286	1.72063
		TCGA-J4-A67M	Tumor	Prostate Adenocarcinoma	1.43451	0.927889	0.0728912	0.0280855		TCGA-BP-4784	Tumor	Renal Clear Cell Carcinoma	0.998993	0.540403	0.267715	0.720289		TCGA-FV-A3I0	Normal	Normal	0.222518	0.268223	0.174754	0.735743										TCGA-62-A470	Tumor	Non-Small Cell Lung Cancer	3.88231	2.10858	1.81312	1.2053
		TCGA-J4-A67N	Tumor	Prostate Adenocarcinoma	2.1821	1.34123	0.089592	0		TCGA-BP-4787	Tumor	Renal Clear Cell Carcinoma	2.41059	1.29808	0.62572	5.45233		TCGA-FV-A3I1	Normal	Normal	0.971284	0.553338	0.147351	0.80822										TCGA-62-A471	Tumor	Non-Small Cell Lung Cancer	3.25199	2.16809	1.61107	2.25433
		TCGA-J4-A67O	Tumor	Prostate Adenocarcinoma	0.977176	0.832945	0.00520884	0		TCGA-BP-4789	Tumor	Renal Clear Cell Carcinoma	1.50608	0.89881	0.370944	0.59536		TCGA-FV-A3R2	Normal	Normal	0.960547	0.681055	0.0891115	0.781953										TCGA-62-A472	Tumor	Non-Small Cell Lung Cancer	3.57815	2.62429	1.46302	2.55674
		TCGA-J4-A67Q	Tumor	Prostate Adenocarcinoma	1.86064	1.31715	0.111527	0		TCGA-BP-4790	Tumor	Renal Clear Cell Carcinoma	2.4767	0.86994	0.0795258	2.42929		TCGA-G3-A3CH	Normal	Normal	0.343537	0.260687	0.0326848	0.649292										TCGA-64-1676	Tumor	Non-Small Cell Lung Cancer	1.17497	1.24825	0.191058	2.43499
		TCGA-J4-A67R	Tumor	Prostate Adenocarcinoma	1.78178	1.11688	0.309149	0		TCGA-BP-4795	Tumor	Renal Clear Cell Carcinoma	1.15227	0.283002	0.0825298	1.57232																		TCGA-64-1677	Tumor	Non-Small Cell Lung Cancer	2.00678	2.3968	2.09171	0.928364
		TCGA-J4-A67S	Tumor	Prostate Adenocarcinoma	2.31553	1.50672	0.0830878	0.00829879		TCGA-BP-4797	Tumor	Renal Clear Cell Carcinoma	1.54589	0.624314	0.269243	1.38339																		TCGA-64-1678	Tumor	Non-Small Cell Lung Cancer	1.70464	1.35215	1.74089	0.472961
		TCGA-J4-A67T	Tumor	Prostate Adenocarcinoma	2.32993	1.74229	0.409055	0.622209		TCGA-BP-4798	Tumor	Renal Clear Cell Carcinoma	3.3274	2.134	1.23096	3.81066																		TCGA-64-1679	Tumor	Non-Small Cell Lung Cancer	0.836459	0.776528	0.283537	1.72132
		TCGA-J4-A6G1	Tumor	Prostate Adenocarcinoma	2.66293	2.25591	0.952308	0.503089		TCGA-BP-4799	Tumor	Renal Clear Cell Carcinoma	1.04982	0.579308	0.308378	3.62954																		TCGA-64-1680	Tumor	Non-Small Cell Lung Cancer	1.67772	0.89372	0.363973	0.286585
		TCGA-J4-A6G3	Tumor	Prostate Adenocarcinoma	2.52279	2.28524	0.993507	1.2019		TCGA-BP-4801	Tumor	Renal Clear Cell Carcinoma	1.15227	0.1971	0.192302	0.55974																		TCGA-64-1681	Tumor	Non-Small Cell Lung Cancer	1.32916	1.01912	0.494902	0.921737
		TCGA-J4-A6M7	Tumor	Prostate Adenocarcinoma	2.06576	1.38216	1.24189	0.162726		TCGA-BP-4803	Tumor	Renal Clear Cell Carcinoma	1.64898	0.709348	0.222232	2.37093																		TCGA-64-5774	Tumor	Non-Small Cell Lung Cancer	1.94266	0.703927	0.975701	0.227135
		TCGA-J4-A83I	Tumor	Prostate Adenocarcinoma	2.93776	2.02937	1.83753	0.421055		TCGA-BP-4804	Tumor	Renal Clear Cell Carcinoma	2.22831	1.278	0.758785	2.78256																		TCGA-64-5778	Tumor	Non-Small Cell Lung Cancer	2.12551	1.48414	0.411034	0.254311
		TCGA-J4-A83J	Tumor	Prostate Adenocarcinoma	2.51619	1.58829	0.703541	0.463813		TCGA-BP-4807	Tumor	Renal Clear Cell Carcinoma	1.35154	0.231397	0.131957	1.22751																		TCGA-64-5779	Tumor	Non-Small Cell Lung Cancer	2.57586	2.22202	2.04374	0.848401
		TCGA-J4-A83K	Tumor	Prostate Adenocarcinoma	2.8581	1.98954	1.12444	0.271122		TCGA-BP-4959	Tumor	Renal Clear Cell Carcinoma	1.21324	0.59807	0.165089	0.621859																		TCGA-64-5781	Tumor	Non-Small Cell Lung Cancer	1.32855	0.974227	0.184108	0.708572
		TCGA-J4-A83L	Tumor	Prostate Adenocarcinoma	2.42196	1.31057	0.669097	0.334532		TCGA-BP-4960	Tumor	Renal Clear Cell Carcinoma	3.57449	2.66462	0.698537	6.82181																		TCGA-64-5815	Tumor	Non-Small Cell Lung Cancer	0.417524	0.493451	0.0428316	0.864969
		TCGA-J4-A83M	Tumor	Prostate Adenocarcinoma	3.12025	2.09554	0.590306	0.537598		TCGA-BP-4961	Tumor	Renal Clear Cell Carcinoma	1.82459	1.27213	0.628187	2.25828																		TCGA-67-3770	Tumor	Non-Small Cell Lung Cancer	0.869487	1.28742	0.466293	0.863167
		TCGA-J4-A83N	Tumor	Prostate Adenocarcinoma	2.503	1.57099	0.698154	0.144751		TCGA-BP-4962	Tumor	Renal Clear Cell Carcinoma	1.11849	0.365761	0.142383	0.352973																		TCGA-67-3771	Tumor	Non-Small Cell Lung Cancer	2.4849	2.64863	1.16996	0.895568
		TCGA-J9-A52B	Tumor	Prostate Adenocarcinoma	2.03996	1.65034	0.719896	0.176128		TCGA-BP-4963	Tumor	Renal Clear Cell Carcinoma	3.34361	2.24722	1.65853	4.57963																		TCGA-67-3772	Tumor	Non-Small Cell Lung Cancer	0.605232	0.263678	0.026859	0.0841013
		TCGA-J9-A52C	Tumor	Prostate Adenocarcinoma	2.05512	1.86427	0.487113	0.720682		TCGA-BP-4964	Tumor	Renal Clear Cell Carcinoma	2.38789	1.76833	0.676551	4.28782																		TCGA-67-3773	Tumor	Non-Small Cell Lung Cancer	2.13323	1.34184	0.481126	0.573052
		TCGA-J9-A52E	Tumor	Prostate Adenocarcinoma	2.27413	2.75441	0.644594	0.753482		TCGA-BP-4967	Tumor	Renal Clear Cell Carcinoma	3.27349	1.69979	0.518896	5.17743																		TCGA-67-3774	Tumor	Non-Small Cell Lung Cancer	1.6846	1.0303	0.786986	1.05189
		TCGA-J9-A8CK	Tumor	Prostate Adenocarcinoma	3.14329	2.17821	0.723044	0.283181		TCGA-BP-4968	Tumor	Renal Clear Cell Carcinoma	3.03475	2.0749	1.25579	2.10551																		TCGA-67-4679	Tumor	Non-Small Cell Lung Cancer	2.86328	2.57004	1.01962	0.972264
		TCGA-J9-A8CL	Tumor	Prostate Adenocarcinoma	2.91258	1.84185	0.89742	0.622559		TCGA-BP-4969	Tumor	Renal Clear Cell Carcinoma	4.04703	2.78855	1.28035	1.50025																		TCGA-67-6215	Tumor	Non-Small Cell Lung Cancer	1.82387	1.21837	0.521317	1.23268
		TCGA-J9-A8CM	Tumor	Prostate Adenocarcinoma	1.40757	0.956663	0.404387	0.27561		TCGA-BP-4970	Tumor	Renal Clear Cell Carcinoma	1.17497	0.804367	0.29369	1.33881																		TCGA-67-6216	Tumor	Non-Small Cell Lung Cancer	2.1611	1.46685	0.565553	1.59631
		TCGA-J9-A8CN	Tumor	Prostate Adenocarcinoma	1.98954	1.1867	0.383833	0.200057		TCGA-BP-4971	Tumor	Renal Clear Cell Carcinoma	4.27833	3.20642	1.68943	4.09499																		TCGA-67-6217	Tumor	Non-Small Cell Lung Cancer	2.76293	1.89047	0.471008	1.46047
		TCGA-J9-A8CP	Tumor	Prostate Adenocarcinoma	1.63132	1.37908	0.210942	0.431285		TCGA-BP-4972	Tumor	Renal Clear Cell Carcinoma	2.56256	1.46812	0.738944	2.07186																		TCGA-69-7760	Tumor	Non-Small Cell Lung Cancer	1.58163	1.32495	0.776111	1.58229
		TCGA-KC-A4BN	Tumor	Prostate Adenocarcinoma	1.94488	1.54524	0.884519	0.184348		TCGA-BP-4973	Tumor	Renal Clear Cell Carcinoma	3.70232	2.43499	1.21666	3.23857																		TCGA-69-7761	Tumor	Non-Small Cell Lung Cancer	2.61759	1.78391	1.28624	1.4835
		TCGA-KC-A4BR	Tumor	Prostate Adenocarcinoma	2.09324	1.80883	0.794582	1.2019		TCGA-BP-4974	Tumor	Renal Clear Cell Carcinoma	3.67741	2.80739	1.96492	4.56622																		TCGA-69-7763	Tumor	Non-Small Cell Lung Cancer	1.79243	0.854196	0.832506	1.39824
		TCGA-KC-A4BV	Tumor	Prostate Adenocarcinoma	1.97236	1.73949	0.929788	0.328374		TCGA-BP-4975	Tumor	Renal Clear Cell Carcinoma	1.78746	1.01406	0.27284	0.980624																		TCGA-69-7764	Tumor	Non-Small Cell Lung Cancer	3.19039	2.4849	1.43766	0.637062
		TCGA-KC-A7F3	Tumor	Prostate Adenocarcinoma	2.39113	1.43388	0.749422	0.368007		TCGA-BP-4976	Tumor	Renal Clear Cell Carcinoma	1.4301	0.296837	0.167046	0.195066																		TCGA-69-7765	Tumor	Non-Small Cell Lung Cancer	2.20398	1.4301	0.460523	2.186
		TCGA-KC-A7F5	Tumor	Prostate Adenocarcinoma	2.6722	2.21182	0.57207	0.068911		TCGA-BP-4981	Tumor	Renal Clear Cell Carcinoma	3.19395	2.50135	0.885436	2.91171																		TCGA-69-7973	Tumor	Non-Small Cell Lung Cancer	1.65375	1.08803	1.4726	1.02419
		TCGA-KC-A7F6	Tumor	Prostate Adenocarcinoma	3.24036	2.24564	1.07431	0.435958		TCGA-BP-4982	Tumor	Renal Clear Cell Carcinoma	3.26542	1.95897	1.34305	2.2924																		TCGA-69-7974	Tumor	Non-Small Cell Lung Cancer	1.68047	0.953274	0.685961	2.47505
		TCGA-KC-A7FA	Tumor	Prostate Adenocarcinoma	2.52858	1.80169	0.650017	0.595022		TCGA-BP-4983	Tumor	Renal Clear Cell Carcinoma	2.99619	1.95452	1.46175	3.61393																		TCGA-69-7978	Tumor	Non-Small Cell Lung Cancer	2.08636	1.45856	1.02572	3.39329
		TCGA-KC-A7FD	Tumor	Prostate Adenocarcinoma	2.06196	1.57099	0.774448	0.264514		TCGA-BP-4985	Tumor	Renal Clear Cell Carcinoma	1.73109	0.868582	0.172937	1.48093																		TCGA-69-7979	Tumor	Non-Small Cell Lung Cancer	1.84835	2.51041	1.18278	1.25057
		TCGA-KC-A7FE	Tumor	Prostate Adenocarcinoma	2.04147	1.40321	0.36936	0.265353		TCGA-BP-4988	Tumor	Renal Clear Cell Carcinoma	4.59976	3.71617	2.76975	7.28329																		TCGA-69-7980	Tumor	Non-Small Cell Lung Cancer	2.44233	1.94859	1.29986	1.19288
		TCGA-KK-A59V	Tumor	Prostate Adenocarcinoma	2.80996	1.89851	0.288755	0.558134		TCGA-BP-4989	Tumor	Renal Clear Cell Carcinoma	3.54886	2.884	2.11396	3.43951																		TCGA-69-8253	Tumor	Non-Small Cell Lung Cancer	1.72132	1.02165	0.770303	0.812518
		TCGA-KK-A59X	Tumor	Prostate Adenocarcinoma	2.62262	1.28153	0.472961	0.166828		TCGA-BP-4991	Tumor	Renal Clear Cell Carcinoma	2.53271	2.2773	1.44587	2.15024																		TCGA-69-8254	Tumor	Non-Small Cell Lung Cancer	1.34365	1.15667	0.731756	0.914205
		TCGA-KK-A59Y	Tumor	Prostate Adenocarcinoma	2.27889	0.734146	0.753482	0.31186		TCGA-BP-4992	Tumor	Renal Clear Cell Carcinoma	3.80416	2.7043	2.14792	3.77169																		TCGA-69-8255	Tumor	Non-Small Cell Lung Cancer	2.05284	1.37969	1.34365	0.478862
		TCGA-KK-A59Z	Tumor	Prostate Adenocarcinoma	1.95897	1.5009	0.467122	0.367332		TCGA-BP-4993	Tumor	Renal Clear Cell Carcinoma	1.95749	1.22637	0.521924	0.829004																		TCGA-69-8453	Tumor	Non-Small Cell Lung Cancer	1.91906	1.34972	0.577327	1.33157
		TCGA-KK-A6DY	Tumor	Prostate Adenocarcinoma	2.83314	2.32593	1.29452	0.964929		TCGA-BP-4994	Tumor	Renal Clear Cell Carcinoma	1.19457	1.53343	0.894182	0.359758																		TCGA-69-A59K	Tumor	Non-Small Cell Lung Cancer	3.14772	2.39518	1.88901	2.21888
		TCGA-KK-A6E0	Tumor	Prostate Adenocarcinoma	2.21966	1.50219	0.641358	0.200836		TCGA-BP-4995	Tumor	Renal Clear Cell Carcinoma	1.35215	1.43892	0.798825	0.463538																		TCGA-71-6725	Tumor	Non-Small Cell Lung Cancer	1.51386	1.29867	0.776111	1.03952
		TCGA-KK-A6E1	Tumor	Prostate Adenocarcinoma	2.27333	1.98132	0.45644	0.130998		TCGA-BP-4998	Tumor	Renal Clear Cell Carcinoma	3.44587	2.44233	1.23786	4.95817																		TCGA-71-8520	Tumor	Non-Small Cell Lung Cancer	2.36609	1.83105	0.69662	2.05436
		TCGA-KK-A6E2	Tumor	Prostate Adenocarcinoma	1.88536	1.02165	0.705086	0.121937		TCGA-BP-4999	Tumor	Renal Clear Cell Carcinoma	2.49148	1.60503	1.11688	0.974718																		TCGA-73-4658	Tumor	Non-Small Cell Lung Cancer	0.624665	0.474641	0.329801	0.720289
		TCGA-KK-A6E3	Tumor	Prostate Adenocarcinoma	0.892335	0.536665	0.363973	0		TCGA-BP-5000	Tumor	Renal Clear Cell Carcinoma	2.22831	1.18782	0.3843	2.50877																		TCGA-73-4659	Tumor	Non-Small Cell Lung Cancer	1.7465	1.22866	1.26336	2.24012
		TCGA-KK-A6E4	Tumor	Prostate Adenocarcinoma	1.15888	0.659503	0.281581	0		TCGA-BP-5001	Tumor	Renal Clear Cell Carcinoma	3.98885	2.36529	1.33217	1.07905																		TCGA-73-4662	Tumor	Non-Small Cell Lung Cancer	2.21888	1.21894	0.752669	0.698921
		TCGA-KK-A6E5	Tumor	Prostate Adenocarcinoma	2.49641	1.13584	0.422068	0.290209		TCGA-BP-5004	Tumor	Renal Clear Cell Carcinoma	2.74674	1.84979	0.943638	1.43073																		TCGA-73-4666	Tumor	Non-Small Cell Lung Cancer	1.63471	1.30521	0.608322	2.45458
		TCGA-KK-A6E6	Tumor	Prostate Adenocarcinoma	1.09865	1.34123	0.44252	0.259696		TCGA-BP-5006	Tumor	Renal Clear Cell Carcinoma	1.75986	1.46493	1.05189	1.10453																		TCGA-73-4668	Tumor	Non-Small Cell Lung Cancer	2.55674	1.95303	0.752262	1.08855
		TCGA-KK-A6E7	Tumor	Prostate Adenocarcinoma	2.25196	1.80955	0.784886	0.0248006		TCGA-BP-5007	Tumor	Renal Clear Cell Carcinoma	3.09903	1.76762	1.07957	2.63435																		TCGA-73-4670	Tumor	Non-Small Cell Lung Cancer	1.59564	0.719896	0.725807	0.82073
		TCGA-KK-A6E8	Tumor	Prostate Adenocarcinoma	2.26303	1.10239	0.165848	0.0522712		TCGA-BP-5008	Tumor	Renal Clear Cell Carcinoma	1.98281	1.33941	1.05812	2.01355																		TCGA-73-4675	Tumor	Non-Small Cell Lung Cancer	1.98356	1.44841	0.357777	1.04982
		TCGA-KK-A7AP	Tumor	Prostate Adenocarcinoma	2.26066	2.16187	1.16109	0.389239		TCGA-BP-5009	Tumor	Renal Clear Cell Carcinoma	2.90997	1.74861	0.801806	6.11102																		TCGA-73-4677	Tumor	Non-Small Cell Lung Cancer	0.296094	0.192302	0.106221	0.222232
		TCGA-KK-A7AQ	Tumor	Prostate Adenocarcinoma	2.0256	1.33941	0.286946	0.114618		TCGA-BP-5010	Tumor	Renal Clear Cell Carcinoma	3.47314	2.09554	0.819863	6.09723																		TCGA-73-7498	Tumor	Non-Small Cell Lung Cancer	2.64359	1.88099	0.702769	1.11364
		TCGA-KK-A7AU	Tumor	Prostate Adenocarcinoma	2.86155	2.2417	1.01406	0.104321		TCGA-BP-5168	Tumor	Renal Clear Cell Carcinoma	0.749017	0.714412	0.407822	0.599089																		TCGA-73-7499	Tumor	Non-Small Cell Lung Cancer	1.54064	1.87298	0.564581	1.45856
		TCGA-KK-A7AV	Tumor	Prostate Adenocarcinoma	3.06816	1.97609	0.999993	0.768237		TCGA-BP-5169	Tumor	Renal Clear Cell Carcinoma	2.54596	2.30037	0.867226	3.57449																		TCGA-75-5125	Tumor	Non-Small Cell Lung Cancer	1.97535	1.42947	2.08712	2.58252
		TCGA-KK-A7AW	Tumor	Prostate Adenocarcinoma	1.16386	0.190439	0.0116555	0		TCGA-BP-5170	Tumor	Renal Clear Cell Carcinoma	0.64893	0.329597	0.0219571	1.34547																		TCGA-75-5146	Tumor	Non-Small Cell Lung Cancer	1.1158	0.672816	0.36509	0.33144
		TCGA-KK-A7AY	Tumor	Prostate Adenocarcinoma	2.065	1.20757	0.0226946	0		TCGA-BP-5173	Tumor	Renal Clear Cell Carcinoma	1.6057	0.466293	0.327357	0.246976																		TCGA-75-5147	Tumor	Non-Small Cell Lung Cancer	1.53998	1.30342	0.842194	1.17608
		TCGA-KK-A7AZ	Tumor	Prostate Adenocarcinoma	3.89909	2.89958	1.82889	0.562317		TCGA-BP-5174	Tumor	Renal Clear Cell Carcinoma	2.42034	0.682939	0.307801	0.578317																		TCGA-75-6206	Tumor	Non-Small Cell Lung Cancer	1.86354	1.25754	0.505153	1.21154
		TCGA-KK-A7B0	Tumor	Prostate Adenocarcinoma	1.28212	1.0055	0.143326	0.0764215		TCGA-BP-5175	Tumor	Renal Clear Cell Carcinoma	2.91431	1.33157	0.571415	5.67355																		TCGA-75-6212	Tumor	Non-Small Cell Lung Cancer	1.23901	0.818996	0.211078	1.54392
		TCGA-KK-A7B1	Tumor	Prostate Adenocarcinoma	2.84863	2.01731	0.730166	0.956663		TCGA-BP-5176	Tumor	Renal Clear Cell Carcinoma	1.29511	0.445168	0.177512	0.378723																		TCGA-75-6214	Tumor	Non-Small Cell Lung Cancer	1.75142	1.11741	0.589635	1.43073
		TCGA-KK-A7B2	Tumor	Prostate Adenocarcinoma	2.2126	1.43892	0.343749	0.512584		TCGA-BP-5177	Tumor	Renal Clear Cell Carcinoma	1.62388	1.06855	0.524662	1.55577																		TCGA-75-7025	Tumor	Non-Small Cell Lung Cancer	3.20642	2.53189	1.0247	2.64023
		TCGA-KK-A7B3	Tumor	Prostate Adenocarcinoma	3.24393	3.16992	0.999493	0.990027		TCGA-BP-5178	Tumor	Renal Clear Cell Carcinoma	1.13149	0.652197	0.256909	2.35804																		TCGA-75-7027	Tumor	Non-Small Cell Lung Cancer	2.71193	1.15172	1.33579	2.05284
		TCGA-KK-A7B4	Tumor	Prostate Adenocarcinoma	3.28245	2.32673	1.53998	0.534494		TCGA-BP-5180	Tumor	Renal Clear Cell Carcinoma	2.09631	0.563933	0.121694	2.44968																		TCGA-78-7143	Tumor	Non-Small Cell Lung Cancer	2.51619	2.11089	0.915144	1.06332
		TCGA-KK-A8I4	Tumor	Prostate Adenocarcinoma	2.07643	1.60839	0.420296	1.01912		TCGA-BP-5181	Tumor	Renal Clear Cell Carcinoma	0.739345	0.37711	0.00708653	0.167375																		TCGA-78-7145	Tumor	Non-Small Cell Lung Cancer	1.86064	1.20303	0.503678	1.19851
		TCGA-KK-A8I5	Tumor	Prostate Adenocarcinoma	3.0805	2.00903	1.29926	0.771131		TCGA-BP-5182	Tumor	Renal Clear Cell Carcinoma	1.51256	0.409796	0.133451	0.84485																		TCGA-78-7146	Tumor	Non-Small Cell Lung Cancer	1.65648	0.964929	0.621159	2.25038
		TCGA-KK-A8I6	Tumor	Prostate Adenocarcinoma	3.11671	2.00077	0.704313	0.308956		TCGA-BP-5183	Tumor	Renal Clear Cell Carcinoma	3.03562	1.63675	0.542281	1.62997																		TCGA-78-7147	Tumor	Non-Small Cell Lung Cancer	2.09861	2.30834	0.868582	1.96715
		TCGA-KK-A8I7	Tumor	Prostate Adenocarcinoma	2.13245	1.5282	0.410043	0.815536		TCGA-BP-5184	Tumor	Renal Clear Cell Carcinoma	1.73039	0.976684	0.213955	0.991518																		TCGA-78-7148	Tumor	Non-Small Cell Lung Cancer	0.407084	0.283002	0.301708	0.618714
		TCGA-KK-A8I8	Tumor	Prostate Adenocarcinoma	2.40409	1.66606	0.95521	0.0768873		TCGA-BP-5186	Tumor	Renal Clear Cell Carcinoma	2.0612	0.7984	0.592997	0.808649																		TCGA-78-7149	Tumor	Non-Small Cell Lung Cancer	1.97609	0.812518	0.37665	0.616276
		TCGA-KK-A8I9	Tumor	Prostate Adenocarcinoma	2.41546	2.06805	1.02165	2.17042		TCGA-BP-5187	Tumor	Renal Clear Cell Carcinoma	1.13095	0.984081	0.227865	1.38401																		TCGA-78-7150	Tumor	Non-Small Cell Lung Cancer	0.912798	0.782371	0.3928	0.581959
		TCGA-KK-A8IA	Tumor	Prostate Adenocarcinoma	2.87191	2.31793	1.16774	0.40122		TCGA-BP-5189	Tumor	Renal Clear Cell Carcinoma	1.91244	1.15282	0.459431	3.75224																		TCGA-78-7152	Tumor	Non-Small Cell Lung Cancer	1.18951	0.595022	0.410291	0.342268
		TCGA-KK-A8IB	Tumor	Prostate Adenocarcinoma	2.80053	1.8563	0.847957	0.643514		TCGA-BP-5190	Tumor	Renal Clear Cell Carcinoma	2.94646	1.43766	0.718718	0.654746																		TCGA-78-7153	Tumor	Non-Small Cell Lung Cancer	1.27448	0.672071	0.513781	0.136217
		TCGA-KK-A8IC	Tumor	Prostate Adenocarcinoma	1.68667	1.87371	0.69969	0.518292		TCGA-BP-5191	Tumor	Renal Clear Cell Carcinoma	2.11242	1.0247	0.235882	2.33955																		TCGA-78-7154	Tumor	Non-Small Cell Lung Cancer	0.748207	0.462714	0.47717	0.551112
		TCGA-KK-A8ID	Tumor	Prostate Adenocarcinoma	2.27175	1.84041	1.04106	0.0269144		TCGA-BP-5192	Tumor	Renal Clear Cell Carcinoma	1.48478	0.669839	0.269754	0.197227																		TCGA-78-7155	Tumor	Non-Small Cell Lung Cancer	1.29274	1.38895	0.641717	0.171474
		TCGA-KK-A8IF	Tumor	Prostate Adenocarcinoma	3.28604	2.26699	0.338067	0.283894		TCGA-BP-5194	Tumor	Renal Clear Cell Carcinoma	1.36191	0.671698	0.314005	0.343961																		TCGA-78-7156	Tumor	Non-Small Cell Lung Cancer	2.23146	1.37662	0.521621	0.287487
		TCGA-KK-A8IG	Tumor	Prostate Adenocarcinoma	2.21103	1.60301	0.236335	0.571088		TCGA-BP-5195	Tumor	Renal Clear Cell Carcinoma	1.55577	0.751856	0.382201	2.56339																		TCGA-78-7158	Tumor	Non-Small Cell Lung Cancer	2.11473	1.73739	0.653653	0.508412
		TCGA-KK-A8IH	Tumor	Prostate Adenocarcinoma	3.06904	2.26699	1.22294	0.509006		TCGA-BP-5196	Tumor	Renal Clear Cell Carcinoma	1.97833	1.12715	0.512883	4.90884																		TCGA-78-7159	Tumor	Non-Small Cell Lung Cancer	2.15024	1.32795	1.2833	0.626777
		TCGA-KK-A8II	Tumor	Prostate Adenocarcinoma	3.3067	2.31873	1.16109	0.233331		TCGA-BP-5198	Tumor	Renal Clear Cell Carcinoma	1.23268	0.592324	0.472123	1.85413																		TCGA-78-7160	Tumor	Non-Small Cell Lung Cancer	1.04415	0.742558	0.501031	1.41006
		TCGA-KK-A8IJ	Tumor	Prostate Adenocarcinoma	1.68254	0.949412	0.718325	0.661339		TCGA-BP-5199	Tumor	Renal Clear Cell Carcinoma	2.61425	2.34196	1.17608	4.38096																		TCGA-78-7161	Tumor	Non-Small Cell Lung Cancer	2.54928	1.64694	1.40819	0.60626
		TCGA-KK-A8IK	Tumor	Prostate Adenocarcinoma	2.65704	2.99794	0.74659	0.0814798		TCGA-BP-5201	Tumor	Renal Clear Cell Carcinoma	1.98057	1.6483	0.518594	1.77824																		TCGA-78-7162	Tumor	Non-Small Cell Lung Cancer	0.56135	0.33536	0.33288	0.136758
		TCGA-KK-A8IL	Tumor	Prostate Adenocarcinoma	2.67557	1.79528	1.30998	1.16386		TCGA-BP-5202	Tumor	Renal Clear Cell Carcinoma	1.68805	0.69509	0.558776	0.269584																		TCGA-78-7163	Tumor	Non-Small Cell Lung Cancer	1.09068	0.795429	0.166828	0.996497
		TCGA-KK-A8IM	Tumor	Prostate Adenocarcinoma	2.81939	1.92863	1.01861	0.676177		TCGA-CJ-4634	Tumor	Renal Clear Cell Carcinoma	2.95168	2.11396	1.09068	2.53768																		TCGA-78-7166	Tumor	Non-Small Cell Lung Cancer	2.0445	1.31416	0.513781	1.97535
		TCGA-M7-A71Y	Tumor	Prostate Adenocarcinoma	2.84604	1.96492	0.872206	0.326951		TCGA-CJ-4635	Tumor	Renal Clear Cell Carcinoma	4.19405	2.22281	0.983093	5.86988																		TCGA-78-7167	Tumor	Non-Small Cell Lung Cancer	3.71155	1.93084	0.964929	0.346515
		TCGA-M7-A71Z	Tumor	Prostate Adenocarcinoma	2.57752	2.19616	0.822467	0.0584003		TCGA-CJ-4636	Tumor	Renal Clear Cell Carcinoma	3.63322	2.49888	1.38524	2.02183																		TCGA-78-7220	Tumor	Non-Small Cell Lung Cancer	2.34276	1.8253	1.65375	1.34426
		TCGA-M7-A720	Tumor	Prostate Adenocarcinoma	2.47998	1.92642	0.610734	0.392324		TCGA-CJ-4637	Tumor	Renal Clear Cell Carcinoma	3.29053	1.97758	1.12715	3.83854																		TCGA-78-7535	Tumor	Non-Small Cell Lung Cancer	1.95823	1.22751	0.114389	1.99103
		TCGA-M7-A721	Tumor	Prostate Adenocarcinoma	2.20398	1.56701	0.525883	0.152684		TCGA-CJ-4638	Tumor	Renal Clear Cell Carcinoma	4.29161	2.66967	0.757559	2.37496																		TCGA-78-7536	Tumor	Non-Small Cell Lung Cancer	1.52559	1.13258	0.517387	0.957633
		TCGA-M7-A723	Tumor	Prostate Adenocarcinoma	1.08538	1.15337	0.0633571	0.0610361		TCGA-CJ-4639	Tumor	Renal Clear Cell Carcinoma	2.79111	2.29957	0.908585	1.11364																		TCGA-78-7537	Tumor	Non-Small Cell Lung Cancer	1.59966	1.0928	0.569456	0.410786
		TCGA-M7-A724	Tumor	Prostate Adenocarcinoma	3.09992	1.88609	0.390186	0.0235375		TCGA-CJ-4640	Tumor	Renal Clear Cell Carcinoma	1.36374	1.10185	0.112648	1.12444																		TCGA-78-7539	Tumor	Non-Small Cell Lung Cancer	1.49122	0.868582	0.336607	0.739746
		TCGA-M7-A725	Tumor	Prostate Adenocarcinoma	2.10321	1.71645	0.665024	0.295908		TCGA-CJ-4643	Tumor	Renal Clear Cell Carcinoma	3.12557	2.30595	1.21723	2.40247																		TCGA-78-7540	Tumor	Non-Small Cell Lung Cancer	1.51191	1.47516	0.238307	0.293138
		TCGA-QU-A6IL	Tumor	Prostate Adenocarcinoma	1.70256	0.756742	0	0		TCGA-CJ-4644	Tumor	Renal Clear Cell Carcinoma	1.53998	0.215337	0.11929	0.0357058																		TCGA-78-7542	Tumor	Non-Small Cell Lung Cancer	1.84113	0.969326	0.614887	0.792044
		TCGA-QU-A6IM	Tumor	Prostate Adenocarcinoma	1.6057	0.824207	0.269925	0		TCGA-CJ-4868	Tumor	Renal Clear Cell Carcinoma	1.10025	1.59832	0.885894	4.14023																		TCGA-78-7633	Tumor	Non-Small Cell Lung Cancer	1.5282	0.62291	0.356242	0.168363
		TCGA-QU-A6IN	Tumor	Prostate Adenocarcinoma	1.9612	1.59431	0.355368	0.133982		TCGA-CJ-4869	Tumor	Renal Clear Cell Carcinoma	0.969326	0.591987	0.168473	0.90113																		TCGA-78-8640	Tumor	Non-Small Cell Lung Cancer	2.52858	1.96938	2.00678	0.764116
		TCGA-QU-A6IO	Tumor	Prostate Adenocarcinoma	2.10014	1.22122	0.00498259	0		TCGA-CJ-4871	Tumor	Renal Clear Cell Carcinoma	1.12877	0.672443	0.103003	4.0884																		TCGA-78-8648	Tumor	Non-Small Cell Lung Cancer	1.66469	1.21268	1.03388	1.99628
		TCGA-QU-A6IP	Tumor	Prostate Adenocarcinoma	3.05056	2.15412	0.504563	0.0506244		TCGA-CJ-4872	Tumor	Renal Clear Cell Carcinoma	2.51041	1.82243	0.581959	3.60474																		TCGA-78-8655	Tumor	Non-Small Cell Lung Cancer	2.39194	1.62591	0.829879	0.99301
		TCGA-SU-A7E7	Tumor	Prostate Adenocarcinoma	2.83916	2.12937	1.04673	0.35254		TCGA-CJ-4873	Tumor	Renal Clear Cell Carcinoma	3.70601	2.43499	1.14239	3.46404																		TCGA-78-8660	Tumor	Non-Small Cell Lung Cancer	2.39275	1.49767	0.518292	2.01806
		TCGA-TK-A8OK	Tumor	Prostate Adenocarcinoma	1.46493	1.33036	0.339322	0.510792		TCGA-CJ-4874	Tumor	Renal Clear Cell Carcinoma	0.853302	0.504858	0.188469	0.306842																		TCGA-78-8662	Tumor	Non-Small Cell Lung Cancer	1.62523	2.86155	0.40122	0.836459
		TCGA-V1-A8MF	Tumor	Prostate Adenocarcinoma	2.79796	1.66469	1.00199	0.61177		TCGA-CJ-4876	Tumor	Renal Clear Cell Carcinoma	2.24643	2.07567	1.08116	0.769476																		TCGA-80-5608	Tumor	Non-Small Cell Lung Cancer	1.88609	1.19176	0.48141	0.350809
		TCGA-V1-A8MG	Tumor	Prostate Adenocarcinoma	3.20018	2.40247	1.07536	0.332262		TCGA-CJ-4878	Tumor	Renal Clear Cell Carcinoma	3.7856	3.3743	2.13168	1.80955																		TCGA-80-5611	Tumor	Non-Small Cell Lung Cancer	1.61444	1.0247	0.122587	1.84474
		TCGA-V1-A8MJ	Tumor	Prostate Adenocarcinoma	1.97535	1.36252	0.809937	0.40341		TCGA-CJ-4881	Tumor	Renal Clear Cell Carcinoma	4.44004	2.30355	1.3552	4.93882																		TCGA-83-5908	Tumor	Non-Small Cell Lung Cancer	2.42603	2.27809	1.2833	2.74845
		TCGA-V1-A8MK	Tumor	Prostate Adenocarcinoma	2.15644	1.41568	0.789512	0.167594		TCGA-CJ-4882	Tumor	Renal Clear Cell Carcinoma	2.48573	1.98281	0.564905	1.85268																		TCGA-86-6562	Tumor	Non-Small Cell Lung Cancer	1.33277	0.762473	0.210263	0.853749
		TCGA-VN-A88I	Tumor	Prostate Adenocarcinoma	2.65536	2.18055	1.02521	1.10774		TCGA-CJ-4884	Tumor	Renal Clear Cell Carcinoma	3.47496	1.89193	1.06803	1.89632																		TCGA-86-6851	Tumor	Non-Small Cell Lung Cancer	3.80138	2.37981	1.81026	2.03466
		TCGA-VN-A88K	Tumor	Prostate Adenocarcinoma	2.8581	1.71158	0.764527	0.640282		TCGA-CJ-4885	Tumor	Renal Clear Cell Carcinoma	1.6688	0.582291	0.144847	0.363083																		TCGA-86-7701	Tumor	Non-Small Cell Lung Cancer	2.07948	0.841752	0.91985	0.804794
		TCGA-VN-A88L	Tumor	Prostate Adenocarcinoma	2.19538	1.39824	0.645315	0.425122		TCGA-CJ-4886	Tumor	Renal Clear Cell Carcinoma	1.76339	1.46557	0.642435	2.07186																		TCGA-86-7711	Tumor	Non-Small Cell Lung Cancer	0.85509	0.57338	0.51799	0.995001
		TCGA-VN-A88M	Tumor	Prostate Adenocarcinoma	3.10875	1.90877	0.582623	0.218127		TCGA-CJ-4887	Tumor	Renal Clear Cell Carcinoma	3.73466	1.74861	0.762473	2.39032																		TCGA-86-7713	Tumor	Non-Small Cell Lung Cancer	1.60503	0.558776	0.521014	0.621509
		TCGA-VN-A88N	Tumor	Prostate Adenocarcinoma	2.45213	1.76621	0.6135	0.089592		TCGA-CJ-4888	Tumor	Renal Clear Cell Carcinoma	2.695	1.72132	0.920321	1.44145																		TCGA-86-7714	Tumor	Non-Small Cell Lung Cancer	1.78462	1.3613	0.6135	0.454815
		TCGA-VN-A88O	Tumor	Prostate Adenocarcinoma	2.91258	1.46302	0.721862	0.577327		TCGA-CJ-4889	Tumor	Renal Clear Cell Carcinoma	1.7465	1.20247	0.472961	1.307																		TCGA-86-7953	Tumor	Non-Small Cell Lung Cancer	1.93675	2.40734	0.815105	2.68739
		TCGA-VN-A88P	Tumor	Prostate Adenocarcinoma	2.61425	1.34487	0.548893	0.408315		TCGA-CJ-4890	Tumor	Renal Clear Cell Carcinoma	1.58496	1.54261	0.924573	3.47405																		TCGA-86-7954	Tumor	Non-Small Cell Lung Cancer	1.8469	1.5009	2.8383	2.66377
		TCGA-VN-A88Q	Tumor	Prostate Adenocarcinoma	2.68064	2.07262	0.940761	0.260356		TCGA-CJ-4891	Tumor	Renal Clear Cell Carcinoma	2.72889	1.49444	1.00099	3.58732																		TCGA-86-7955	Tumor	Non-Small Cell Lung Cancer	2.45622	2.14559	1.1839	0.382433
		TCGA-VN-A88R	Tumor	Prostate Adenocarcinoma	1.76692	0.709348	0.434916	0.297209		TCGA-CJ-4892	Tumor	Renal Clear Cell Carcinoma	3.43225	2.18444	0.645676	1.19682																		TCGA-86-8054	Tumor	Non-Small Cell Lung Cancer	2.3508	1.63539	1.66606	0.900202
		TCGA-VP-A872	Tumor	Prostate Adenocarcinoma	2.29718	1.8679	0.217987	0.883602		TCGA-CJ-4893	Tumor	Renal Clear Cell Carcinoma	1.54655	1.12877	0.53233	1.04415																		TCGA-86-8055	Tumor	Non-Small Cell Lung Cancer	1.45666	1.14897	0.756334	2.4685
		TCGA-VP-A875	Tumor	Prostate Adenocarcinoma	3.5324	2.60588	1.45984	0.270266		TCGA-CJ-4894	Tumor	Renal Clear Cell Carcinoma	2.22674	1.97385	0.871753	1.08168																		TCGA-86-8056	Tumor	Non-Small Cell Lung Cancer	3.00757	2.13709	1.11418	2.0256
		TCGA-VP-A876	Tumor	Prostate Adenocarcinoma	2.65283	1.03491	0.880857	0.100618		TCGA-CJ-4895	Tumor	Renal Clear Cell Carcinoma	3.29233	1.83825	0.552383	2.48162																		TCGA-86-8073	Tumor	Non-Small Cell Lung Cancer	2.60087	2.12474	1.15007	1.93823
		TCGA-VP-A878	Tumor	Prostate Adenocarcinoma	3.07345	1.7276	0.771545	0.777777		TCGA-CJ-4897	Tumor	Renal Clear Cell Carcinoma	1.38216	0.710514	0.0566026	0.455897																		TCGA-86-8074	Tumor	Non-Small Cell Lung Cancer	2.06044	1.35581	0.698154	2.16654
		TCGA-VP-A879	Tumor	Prostate Adenocarcinoma	2.58419	1.58763	0.846181	0.596376		TCGA-CJ-4899	Tumor	Renal Clear Cell Carcinoma	2.99356	2.16965	1.41568	2.20476																		TCGA-86-8075	Tumor	Non-Small Cell Lung Cancer	1.73529	1.68667	0.825949	2.73059
		TCGA-VP-A87B	Tumor	Prostate Adenocarcinoma	3.27169	1.57763	0.176934	0.130651		TCGA-CJ-4902	Tumor	Renal Clear Cell Carcinoma	2.79111	2.39842	1.24074	4.83254																		TCGA-86-8076	Tumor	Non-Small Cell Lung Cancer	1.6057	0.704699	0.282646	0.685961
		TCGA-VP-A87C	Tumor	Prostate Adenocarcinoma	2.41708	1.76409	0.768649	0.954242		TCGA-CJ-4903	Tumor	Renal Clear Cell Carcinoma	3.46859	1.83753	1.01912	2.11396																		TCGA-86-8278	Tumor	Non-Small Cell Lung Cancer	2.10858	1.67772	1.36191	2.30196
		TCGA-VP-A87D	Tumor	Prostate Adenocarcinoma	2.25987	2.11704	0.83514	0.192677		TCGA-CJ-4904	Tumor	Renal Clear Cell Carcinoma	0.405366	0.2527	0.40341	0.267376																		TCGA-86-8279	Tumor	Non-Small Cell Lung Cancer	1.95303	1.88172	0.731358	1.376
		TCGA-VP-A87E	Tumor	Prostate Adenocarcinoma	2.39032	1.11042	0.259367	0.658403		TCGA-CJ-4905	Tumor	Renal Clear Cell Carcinoma	1.16885	0.767411	0.344598	0.24887																		TCGA-86-8280	Tumor	Non-Small Cell Lung Cancer	2.40085	1.57365	0.702384	1.5367
		TCGA-VP-A87H	Tumor	Prostate Adenocarcinoma	2.47505	1.78746	0.561995	0.122099		TCGA-CJ-4907	Tumor	Renal Clear Cell Carcinoma	4.35336	3.57815	1.97684	3.85995																		TCGA-86-8281	Tumor	Non-Small Cell Lung Cancer	1.79243	1.31595	0.755518	0.982599
		TCGA-VP-A87J	Tumor	Prostate Adenocarcinoma	1.67978	1.10827	0.400735	0.119767		TCGA-CJ-4908	Tumor	Renal Clear Cell Carcinoma	5.5286	4.64869	4.17988	6.54454																		TCGA-86-8358	Tumor	Non-Small Cell Lung Cancer	2.52279	2.29559	1.24883	1.87298
		TCGA-VP-A87K	Tumor	Prostate Adenocarcinoma	2.96649	1.93897	1.33941	0.337858		TCGA-CJ-4912	Tumor	Renal Clear Cell Carcinoma	4.1676	2.86241	0.704313	6.95865																		TCGA-86-8359	Tumor	Non-Small Cell Lung Cancer	2.24801	1.2622	0.987051	1.08168
		TCGA-X4-A8KQ	Tumor	Prostate Adenocarcinoma	2.04905	1.98729	0.3142	0.476326		TCGA-CJ-4916	Tumor	Renal Clear Cell Carcinoma	3.03211	2.08636	1.15447	2.47341																		TCGA-86-8585	Tumor	Non-Small Cell Lung Cancer	0	0	0	0
		TCGA-XA-A8JR	Tumor	Prostate Adenocarcinoma	2.7204	1.90364	0.616624	0.0859327		TCGA-CJ-4918	Tumor	Renal Clear Cell Carcinoma	3.40687	3.22338	2.32513	5.91806																		TCGA-86-8668	Tumor	Non-Small Cell Lung Cancer	2.30834	1.8912	1.27859	1.34426
		TCGA-XJ-A83F	Tumor	Prostate Adenocarcinoma	2.84518	1.7095	0.656938	0.211623		TCGA-CJ-4920	Tumor	Renal Clear Cell Carcinoma	2.22124	1.56569	1.05397	3.67741																		TCGA-86-8669	Tumor	Non-Small Cell Lung Cancer	2.46522	2.09784	2.07796	0.94124
		TCGA-XJ-A83G	Tumor	Prostate Adenocarcinoma	1.99029	1.43136	0.128333	0		TCGA-CJ-4923	Tumor	Renal Clear Cell Carcinoma	5.70983	4.49638	3.59007	8.19095																		TCGA-86-8671	Tumor	Non-Small Cell Lung Cancer	2.89092	2.07872	1.37539	2.34678
		TCGA-XJ-A83H	Tumor	Prostate Adenocarcinoma	1.96269	1.42884	0.92552	0.0395935		TCGA-CJ-5671	Tumor	Renal Clear Cell Carcinoma	0.93169	0.417775	0.179257	2.17821																		TCGA-86-8672	Tumor	Non-Small Cell Lung Cancer	2.12782	1.47836	0.782371	2.00828
		TCGA-XQ-A8TB	Tumor	Prostate Adenocarcinoma	2.75526	1.83177	0.800101	0.729372		TCGA-CJ-5676	Tumor	Renal Clear Cell Carcinoma	0.972755	0.779863	0.287849	3.99448																		TCGA-86-8673	Tumor	Non-Small Cell Lung Cancer	2.8426	2.38223	0.784047	1.97833
		TCGA-YL-A8HJ	Tumor	Prostate Adenocarcinoma	2.36126	1.57166	0.53822	0.48941		TCGA-CJ-5677	Tumor	Renal Clear Cell Carcinoma	1.66743	0.723044	0.253182	2.55674																		TCGA-86-8674	Tumor	Non-Small Cell Lung Cancer	2.03769	1.15502	0.261017	0.399765
		TCGA-YL-A8HK	Tumor	Prostate Adenocarcinoma	2.9726	2.58919	1.43388	1.23498		TCGA-CJ-5678	Tumor	Renal Clear Cell Carcinoma	0.887731	0.882687	0.0974993	0.857776																		TCGA-86-A456	Tumor	Non-Small Cell Lung Cancer	3.34722	2.4179	2.36206	2.7238
		TCGA-YL-A8HL	Tumor	Prostate Adenocarcinoma	2.34276	1.82602	0.925046	0.221804		TCGA-CJ-5680	Tumor	Renal Clear Cell Carcinoma	1.36374	0.561672	0.332262	0.41853																		TCGA-86-A4D0	Tumor	Non-Small Cell Lung Cancer	2.54845	1.55248	1.7465	0.735743
		TCGA-YL-A8HM	Tumor	Prostate Adenocarcinoma	1.95749	1.75142	0.733747	0.226408		TCGA-CJ-5681	Tumor	Renal Clear Cell Carcinoma	0.848401	0.296094	0.160606	0.370491																		TCGA-86-A4JF	Tumor	Non-Small Cell Lung Cancer	1.9612	2.04374	0.686718	1.62388
		TCGA-YL-A8HO	Tumor	Prostate Adenocarcinoma	1.94785	1.37969	0.524357	0.458069		TCGA-CJ-5684	Tumor	Renal Clear Cell Carcinoma	1.5295	0.60352	0.343537	1.0696																		TCGA-86-A4P7	Tumor	Non-Small Cell Lung Cancer	2.62764	1.96938	1.18951	2.49394
		TCGA-CH-5761	Normal	Normal	1.97758	1.24767	0.203846	0.300201		TCGA-CJ-5686	Tumor	Renal Clear Cell Carcinoma	2.49724	0.918436	0.567502	1.91832																		TCGA-86-A4P8	Tumor	Non-Small Cell Lung Cancer	3.28335	2.77061	1.40694	2.78684
		TCGA-CH-5767	Normal	Normal	2.33795	1.81098	0.619411	0.88406		TCGA-CJ-6027	Tumor	Renal Clear Cell Carcinoma	1.003	0.673189	0.239069	3.19217																		TCGA-91-6828	Tumor	Non-Small Cell Lung Cancer	2.27571	1.89559	1.46238	1.43703
		TCGA-CH-5768	Normal	Normal	1.51776	1.34244	0.575022	0.170135		TCGA-CJ-6028	Tumor	Renal Clear Cell Carcinoma	1.8708	0.717541	0.473521	4.24516																		TCGA-91-6829	Tumor	Non-Small Cell Lung Cancer	0.830754	1.21495	0.510494	1.56701
		TCGA-CH-5769	Normal	Normal	1.87735	1.51191	0.72739	0.536665		TCGA-CJ-6030	Tumor	Renal Clear Cell Carcinoma	1.51256	0.872206	0.370944	2.16265																		TCGA-91-6830	Tumor	Non-Small Cell Lung Cancer	1.54326	1.45793	0.959575	1.09227
		TCGA-EJ-7115	Normal	Normal	1.27918	1.12444	0.15593	0.170803		TCGA-CJ-6031	Tumor	Renal Clear Cell Carcinoma	1.16386	0.448364	0.190686	2.07567																		TCGA-91-6831	Tumor	Non-Small Cell Lung Cancer	1.35094	1.1353	0.712461	1.31117
		TCGA-EJ-7123	Normal	Normal	0.369586	0.251738	0.140144	0.214783		TCGA-CJ-6032	Tumor	Renal Clear Cell Carcinoma	1.15227	0.932642	0.58997	0.562963																		TCGA-91-6835	Tumor	Non-Small Cell Lung Cancer	2.42522	1.86064	0.818563	1.92053
		TCGA-EJ-7125	Normal	Normal	0.927889	0.712461	0.0610776	0.193805		TCGA-CJ-6033	Tumor	Renal Clear Cell Carcinoma	1.44587	1.26045	0.222089	3.5864																		TCGA-91-6836	Tumor	Non-Small Cell Lung Cancer	1.87735	1.10239	0.815105	1.51842
		TCGA-EJ-7314	Normal	Normal	0.809078	0.539155	0.275262	0.170135		TCGA-CW-5580	Tumor	Renal Clear Cell Carcinoma	1.96715	0.961033	0.34269	1.1056																		TCGA-91-6840	Tumor	Non-Small Cell Lung Cancer	2.4407	2.39194	1.17218	1.09174
		TCGA-EJ-7315	Normal	Normal	1.00902	0.970305	0.387116	0.455627		TCGA-CW-5581	Tumor	Renal Clear Cell Carcinoma	0.981611	0.283894	0.207433	0.363973																		TCGA-91-6847	Tumor	Non-Small Cell Lung Cancer	2.62681	2.09401	0.957633	3.67741
		TCGA-EJ-7317	Normal	Normal	0.890952	0.440411	0.176473	0.105091		TCGA-CW-5583	Tumor	Renal Clear Cell Carcinoma	1.91244	0.944599	0.499859	0.539779																		TCGA-91-6848	Tumor	Non-Small Cell Lung Cancer	1.14349	0.762062	1.15172	1.45984
		TCGA-EJ-7321	Normal	Normal	1.79813	1.20757	0.58997	0.284073		TCGA-CW-5584	Tumor	Renal Clear Cell Carcinoma	0.702769	0.425632	0.203977	0.588294																		TCGA-91-6849	Tumor	Non-Small Cell Lung Cancer	1.79528	1.7262	0.847068	1.22981
		TCGA-EJ-7327	Normal	Normal	1.00751	0.599429	0.135857	0.0167366		TCGA-CW-5587	Tumor	Renal Clear Cell Carcinoma	1.47644	0.807791	0.297395	0.426655																		TCGA-91-7771	Tumor	Non-Small Cell Lung Cancer	2.17431	1.29393	1.28271	1.62321
		TCGA-EJ-7328	Normal	Normal	0.746994	0.426655	0.0750912	0.0262568		TCGA-CW-5588	Tumor	Renal Clear Cell Carcinoma	1.28742	0.400492	0.254959	3.41139																		TCGA-91-8496	Tumor	Non-Small Cell Lung Cancer	1.33217	1.1694	0.611079	1.26336
		TCGA-EJ-7330	Normal	Normal	0.843964	0.904386	0.269413	0.314788		TCGA-CW-5590	Tumor	Renal Clear Cell Carcinoma	2.11012	1.25057	0.583621	3.10787																		TCGA-91-8497	Tumor	Non-Small Cell Lung Cancer	2.85121	1.62794	1.12281	1.21666
		TCGA-EJ-7331	Normal	Normal	0.524053	0.610044	0.263678	0.133098		TCGA-CW-5591	Tumor	Renal Clear Cell Carcinoma	0.559097	0.214093	0.141914	0.292037																		TCGA-91-8499	Tumor	Non-Small Cell Lung Cancer	2.28048	2.3524	0.913267	0.425122
		TCGA-EJ-7781	Normal	Normal	1.34911	1.11042	0.241679	0.520711		TCGA-CW-6087	Tumor	Renal Clear Cell Carcinoma	1.05293	0.752262	0.59266	1.11042																		TCGA-91-A4BC	Tumor	Non-Small Cell Lung Cancer	2.84346	2.76208	0.914205	1.92715
		TCGA-EJ-7782	Normal	Normal	1.64218	0.762883	0.363751	0.434916		TCGA-CW-6090	Tumor	Renal Clear Cell Carcinoma	0.97816	0.789933	0.185672	1.07747																		TCGA-91-A4BD	Tumor	Non-Small Cell Lung Cancer	2.83744	1.85413	0.63208	0.928839
		TCGA-EJ-7783	Normal	Normal	0.833823	0.803085	0.332674	0.471565		TCGA-CW-6093	Tumor	Renal Clear Cell Carcinoma	1.35946	1.19119	0.820297	0.409549																		TCGA-93-7347	Tumor	Non-Small Cell Lung Cancer	1.65034	1.27741	0.779445	1.03747
		TCGA-EJ-7784	Normal	Normal	1.25289	0.91186	0.326546	0.192427		TCGA-CW-6097	Tumor	Renal Clear Cell Carcinoma	1.15557	0.82813	0.089592	0.795429																		TCGA-93-7348	Tumor	Non-Small Cell Lung Cancer	2.07262	1.62388	0.480276	1.19739
		TCGA-EJ-7785	Normal	Normal	1.70811	0.983587	0.285506	0.391848		TCGA-CZ-4853	Tumor	Renal Clear Cell Carcinoma	2.50547	1.65239	0.344386	0.788669																		TCGA-93-8067	Tumor	Non-Small Cell Lung Cancer	1.83321	1.22809	0.816833	1.24594
		TCGA-EJ-7786	Normal	Normal	1.25987	1.07484	0.496647	0.639923		TCGA-CZ-4854	Tumor	Renal Clear Cell Carcinoma	3.48315	2.38628	1.86935	6.11792																		TCGA-93-A4JN	Tumor	Non-Small Cell Lung Cancer	3.45495	2.46031	1.52559	2.79796
		TCGA-EJ-7789	Normal	Normal	1.68323	1.28624	0.395909	0.567176		TCGA-CZ-4856	Tumor	Renal Clear Cell Carcinoma	0.666873	0.161451	0.196207	0.162087																		TCGA-93-A4JO	Tumor	Non-Small Cell Lung Cancer	3.84505	2.96039	1.41505	2.92733
		TCGA-EJ-7792	Normal	Normal	1.47452	0.699305	0.167265	0.44997		TCGA-CZ-4857	Tumor	Renal Clear Cell Carcinoma	2.77061	1.79884	0.867678	2.41627																		TCGA-93-A4JP	Tumor	Non-Small Cell Lung Cancer	2.28604	1.81026	1.05138	1.47324
		TCGA-EJ-7793	Normal	Normal	1.0628	0.766174	0.356461	0.495483		TCGA-CZ-4858	Tumor	Renal Clear Cell Carcinoma	1.99852	1.87808	0.480559	3.03914																		TCGA-93-A4JQ	Tumor	Non-Small Cell Lung Cancer	2.95516	2.50135	1.37785	2.53189
		TCGA-EJ-7794	Normal	Normal	1.62118	1.43451	0.405856	0.475763		TCGA-CZ-4859	Tumor	Renal Clear Cell Carcinoma	0.744572	0.325131	0.11416	0.020924																		TCGA-95-7039	Tumor	Non-Small Cell Lung Cancer	1.79172	0.752262	0.518292	0.597731
		TCGA-EJ-7797	Normal	Normal	1.19626	1.04055	0.273185	0.255607		TCGA-CZ-4860	Tumor	Renal Clear Cell Carcinoma	0.528331	0.542594	0.132921	1.22637																		TCGA-95-7043	Tumor	Non-Small Cell Lung Cancer	2.29559	2.12089	0.687476	0.206097
		TCGA-EJ-A8FO	Normal	Normal	1.94414	1.99103	0.340161	0.202663		TCGA-CZ-4862	Tumor	Renal Clear Cell Carcinoma	3.31839	1.73739	0.601813	3.83203																		TCGA-95-7562	Tumor	Non-Small Cell Lung Cancer	1.12932	0.538843	0.363305	0.334325
		TCGA-G9-6333	Normal	Normal	1.14185	1.32315	0.0205669	0.0136913		TCGA-CZ-4863	Tumor	Renal Clear Cell Carcinoma	2.62094	1.64694	1.14787	2.23776																		TCGA-95-7567	Tumor	Non-Small Cell Lung Cancer	0.992015	0.379185	0.327967	0.20663
		TCGA-G9-6342	Normal	Normal	0.639565	0.213817	0.0385775	0.0537873		TCGA-CZ-4864	Tumor	Renal Clear Cell Carcinoma	3.03211	1.87371	1.27331	1.71158																		TCGA-95-7944	Tumor	Non-Small Cell Lung Cancer	1.71575	1.53867	0.608666	1.49186
		TCGA-G9-6348	Normal	Normal	1.10292	1.0035	0.0934647	0.0949823		TCGA-CZ-4866	Tumor	Renal Clear Cell Carcinoma	3.36346	1.38709	0.543849	1.0628																		TCGA-95-7947	Tumor	Non-Small Cell Lung Cancer	2.30834	1.88974	0.55302	0.419286
		TCGA-G9-6351	Normal	Normal	0.43936	0.618365	0.135229	0		TCGA-CZ-5452	Tumor	Renal Clear Cell Carcinoma	2.5584	1.14021	0.534804	1.95007																		TCGA-95-7948	Tumor	Non-Small Cell Lung Cancer	1.02419	1.34851	0.500152	1.30164
		TCGA-G9-6356	Normal	Normal	1.36925	1.05864	0.115077	0.26301		TCGA-CZ-5453	Tumor	Renal Clear Cell Carcinoma	0.986556	1.30819	0.321717	0.30436																		TCGA-95-8039	Tumor	Non-Small Cell Lung Cancer	2.22045	1.88755	0.83514	2.10551
		TCGA-G9-6362	Normal	Normal	1.61983	1.44018	0.429737	0.163046		TCGA-CZ-5454	Tumor	Renal Clear Cell Carcinoma	0.841752	0.666503	0.166828	0.404876																		TCGA-95-8494	Tumor	Non-Small Cell Lung Cancer	2.89092	2.58669	1.5763	4.33435
		TCGA-G9-6363	Normal	Normal	0.909988	0.296837	0.140887	0.00756859		TCGA-CZ-5455	Tumor	Renal Clear Cell Carcinoma	1.65785	1.04003	0.759603	0.684448																		TCGA-95-A4VK	Tumor	Non-Small Cell Lung Cancer	3.2341	2.00453	1.79813	0.749422
		TCGA-G9-6365	Normal	Normal	2.30435	2.62094	0.578317	0.24887		TCGA-CZ-5456	Tumor	Renal Clear Cell Carcinoma	1.03133	0.644234	0.252861	4.02261																		TCGA-95-A4VN	Tumor	Non-Small Cell Lung Cancer	2.43662	2.32993	1.28861	2.55259
		TCGA-G9-6384	Normal	Normal	0.59841	0.427937	0.109389	0.24572		TCGA-CZ-5457	Tumor	Renal Clear Cell Carcinoma	1.81312	0.451849	0.209586	0.118262																		TCGA-95-A4VP	Tumor	Non-Small Cell Lung Cancer	3.24572	2.55591	1.02064	1.65717
		TCGA-G9-6496	Normal	Normal	1.15667	1.12498	0.110638	0.0934647		TCGA-CZ-5458	Tumor	Renal Clear Cell Carcinoma	1.62523	0.829879	0.139313	0.65987																		TCGA-97-7546	Tumor	Non-Small Cell Lung Cancer	1.74299	1.41318	0.426144	1.04879
		TCGA-G9-6499	Normal	Normal	0.795429	0.788669	0.338485	0.189206		TCGA-CZ-5460	Tumor	Renal Clear Cell Carcinoma	1.81098	1.31715	0.71911	2.46768																		TCGA-97-7547	Tumor	Non-Small Cell Lung Cancer	1.91538	0.994503	0.117948	0.741352
		TCGA-HC-7211	Normal	Normal	2.04602	1.73389	0.779028	0.167156		TCGA-CZ-5461	Tumor	Renal Clear Cell Carcinoma	0.949412	0.298515	0.136578	1.91171																		TCGA-97-7552	Tumor	Non-Small Cell Lung Cancer	1.5763	0.88406	0.545107	0.465741
		TCGA-HC-7737	Normal	Normal	1.01608	0.681808	0.0935903	0.100551		TCGA-CZ-5462	Tumor	Renal Clear Cell Carcinoma	1.66743	0.509006	0.364866	1.30998																		TCGA-97-7553	Tumor	Non-Small Cell Lung Cancer	1.31895	1.307	0.495483	1.65375
		TCGA-HC-7738	Normal	Normal	1.6483	1.22179	0.339741	0.339113		TCGA-CZ-5463	Tumor	Renal Clear Cell Carcinoma	2.09707	0.762062	0.663917	1.50478																		TCGA-97-7554	Tumor	Non-Small Cell Lung Cancer	1.06332	0.509303	0.345449	0.957633
		TCGA-HC-7740	Normal	Normal	2.01505	1.47644	0.794158	0.430769		TCGA-CZ-5464	Tumor	Renal Clear Cell Carcinoma	2.27809	1.22179	0.608666	4.26695																		TCGA-97-7937	Tumor	Non-Small Cell Lung Cancer	2.7255	1.89559	0.778194	1.99553
		TCGA-HC-7742	Normal	Normal	0.35254	0.362416	0.128248	0.0596027		TCGA-CZ-5465	Tumor	Renal Clear Cell Carcinoma	2.1286	1.64694	0.761652	1.42257																		TCGA-97-7938	Tumor	Non-Small Cell Lung Cancer	2.13941	1.35702	0.523748	1.376
		TCGA-HC-7745	Normal	Normal	0.988043	1.13639	0.106434	0.448364		TCGA-CZ-5467	Tumor	Renal Clear Cell Carcinoma	1.14185	1.07852	0.313418	1.57697																		TCGA-97-7941	Tumor	Non-Small Cell Lung Cancer	2.5294	1.96715	0.532948	1.03184
		TCGA-HC-7747	Normal	Normal	1.1353	0.947484	0.172261	0.249664		TCGA-CZ-5468	Tumor	Renal Clear Cell Carcinoma	1.42194	1.41505	0.664286	4.96301																		TCGA-97-8171	Tumor	Non-Small Cell Lung Cancer	3.45404	2.33233	0.725412	0.701228
		TCGA-HC-7752	Normal	Normal	1.13258	0.866774	0.0897125	0.283002		TCGA-CZ-5469	Tumor	Renal Clear Cell Carcinoma	2.25987	1.74019	0.467122	1.96046																		TCGA-97-8172	Tumor	Non-Small Cell Lung Cancer	3.11583	2.3508	1.13693	1.45539
		TCGA-HC-7819	Normal	Normal	0.930739	0.985566	0.0580442	0.139682		TCGA-CZ-5470	Tumor	Renal Clear Cell Carcinoma	1.821	1.01608	0.643874	1.91464																		TCGA-97-8174	Tumor	Non-Small Cell Lung Cancer	2.46522	1.61713	1.06803	0.689373
		TCGA-HC-8258	Normal	Normal	1.58096	1.08327	0.16969	0.214922		TCGA-CZ-5982	Tumor	Renal Clear Cell Carcinoma	1.19682	1.09015	0.328374	3.10699																		TCGA-97-8175	Tumor	Non-Small Cell Lung Cancer	3.72541	1.77116	1.35337	2.52858
		TCGA-HC-8259	Normal	Normal	1.93306	1.51581	0.362193	0.137302		TCGA-CZ-5984	Tumor	Renal Clear Cell Carcinoma	1.50219	0.877207	0.435176	5.89348																		TCGA-97-8176	Tumor	Non-Small Cell Lung Cancer	1.87735	1.15778	1.05552	1.67566
		TCGA-HC-8260	Normal	Normal	2.06044	1.27683	0.505744	0.168253		TCGA-CZ-5985	Tumor	Renal Clear Cell Carcinoma	1.79243	1.12769	0.361306	1.34851																		TCGA-97-8177	Tumor	Non-Small Cell Lung Cancer	2.32513	1.29334	0.796701	1.9843
		TCGA-HC-8262	Normal	Normal	1.55709	1.7903	0.497229	0.671326		TCGA-CZ-5986	Tumor	Renal Clear Cell Carcinoma	2.56671	1.02267	0.795005	1.11311																		TCGA-97-8179	Tumor	Non-Small Cell Lung Cancer	2.85983	1.7262	0.568804	1.03798
		TCGA-J4-A83J	Normal	Normal	2.87882	1.88099	0.768237	0.557813		TCGA-CZ-5987	Tumor	Renal Clear Cell Carcinoma	1.77965	0.624665	0.411282	3.32649																		TCGA-97-8547	Tumor	Non-Small Cell Lung Cancer	2.5692	1.40944	0.946041	1.96938
										TCGA-CZ-5988	Tumor	Renal Clear Cell Carcinoma	0.828567	0.626777	0.0375615	3.55526																		TCGA-97-8552	Tumor	Non-Small Cell Lung Cancer	2.86241	2.31074	1.17775	2.78598
										TCGA-CZ-5989	Tumor	Renal Clear Cell Carcinoma	1.46493	0.795853	0.308763	0.992015																		TCGA-97-A4LX	Tumor	Non-Small Cell Lung Cancer	2.41627	1.99103	0.958604	2.2567
										TCGA-DV-5566	Tumor	Renal Clear Cell Carcinoma	1.22981	0.542594	0.323119	1.5367																		TCGA-97-A4M0	Tumor	Non-Small Cell Lung Cancer	3.31839	2.63771	0.742558	2.02032
										TCGA-DV-5567	Tumor	Renal Clear Cell Carcinoma	0.922209	0.851072	0.12324	1.3479																		TCGA-97-A4M1	Tumor	Non-Small Cell Lung Cancer	3.15305	2.45704	0.851518	1.95971
										TCGA-DV-5569	Tumor	Renal Clear Cell Carcinoma	1.38957	0.883144	0.328374	2.90824																		TCGA-97-A4M2	Tumor	Non-Small Cell Lung Cancer	2.93602	2.57586	1.52363	2.19616
										TCGA-DV-5574	Tumor	Renal Clear Cell Carcinoma	0.914675	0.426399	0.212443	2.3508																		TCGA-97-A4M3	Tumor	Non-Small Cell Lung Cancer	2.78513	1.38277	0.83778	0.902525
										TCGA-DV-5575	Tumor	Renal Clear Cell Carcinoma	1.13857	0.560705	0.2667	0.730961																		TCGA-97-A4M5	Tumor	Non-Small Cell Lung Cancer	2.69753	1.70603	0.963954	1.29571
										TCGA-DV-5576	Tumor	Renal Clear Cell Carcinoma	2.17587	1.16275	0.528638	1.80098																		TCGA-97-A4M6	Tumor	Non-Small Cell Lung Cancer	3.05584	1.8563	0.935502	2.29798
										TCGA-EU-5904	Tumor	Renal Clear Cell Carcinoma	1.37477	0.949894	0.277879	0.494902																		TCGA-97-A4M7	Tumor	Non-Small Cell Lung Cancer	2.63519	2.52775	1.67223	2.26382
										TCGA-EU-5906	Tumor	Renal Clear Cell Carcinoma	1.4138	0.646037	0.213955	0.562317																		TCGA-99-7458	Tumor	Non-Small Cell Lung Cancer	1.93897	1.13966	0.499566	1.35824
										TCGA-A3-3358	Normal	Normal	1.58296	0.988043	0.199669	0.218971																		TCGA-99-8025	Tumor	Non-Small Cell Lung Cancer	2.5967	1.7269	0.581959	1.54852
										TCGA-A3-3387	Normal	Normal	0.945079	0.437525	0.394232	0.26301																		TCGA-99-8028	Tumor	Non-Small Cell Lung Cancer	2.5717	1.61242	0.938368	1.58296
										TCGA-B0-4700	Normal	Normal	1.96046	1.36191	0.6135	0.36286																		TCGA-99-8032	Tumor	Non-Small Cell Lung Cancer	2.15412	1.51386	1.77469	1.34426
										TCGA-B0-4712	Normal	Normal	0.906717	0.469339	0.116155	0.0497693																		TCGA-99-8033	Tumor	Non-Small Cell Lung Cancer	3.02071	1.4001	1.48607	2.29001
										TCGA-B0-5402	Normal	Normal	0.805222	0.327154	0.155011	0.260521																		TCGA-J2-8192	Tumor	Non-Small Cell Lung Cancer	2.15799	1.57099	0.412027	2.1642
										TCGA-B0-5690	Normal	Normal	0.853749	0.203188	0.0953654	0.0657198																		TCGA-J2-8194	Tumor	Non-Small Cell Lung Cancer	1.81312	0.957633	0.542281	1.06124
										TCGA-B0-5691	Normal	Normal	1.17664	0.947966	0.260687	0.375045																		TCGA-J2-A4AD	Tumor	Non-Small Cell Lung Cancer	3.19128	2.40734	1.50737	1.29748
										TCGA-B0-5694	Normal	Normal	0.814673	0.491427	0.214783	0.356461																		TCGA-J2-A4AE	Tumor	Non-Small Cell Lung Cancer	3.24214	2.78513	2.41383	2.45131
										TCGA-B0-5696	Normal	Normal	0.885894	0.278932	0.160185	0.108952																		TCGA-J2-A4AG	Tumor	Non-Small Cell Lung Cancer	2.87622	2.4849	0.817698	1.68667
										TCGA-B0-5697	Normal	Normal	0.705086	0.46244	0.142571	0.0252826																		TCGA-L4-A4E5	Tumor	Non-Small Cell Lung Cancer	2.42034	3.17526	0.953758	1.62997
										TCGA-B0-5699	Normal	Normal	0.903455	0.451311	0.155521	0.0304971																		TCGA-L4-A4E6	Tumor	Non-Small Cell Lung Cancer	2.91952	2.09707	1.30402	3.37249
										TCGA-B0-5701	Normal	Normal	0.79925	0.398557	0.155317	0.265521																		TCGA-L9-A443	Tumor	Non-Small Cell Lung Cancer	3.16015	3.04002	0.899738	0.966393
										TCGA-B0-5703	Normal	Normal	1.03133	0.886353	0.280342	0.0980892																		TCGA-L9-A444	Tumor	Non-Small Cell Lung Cancer	2.67051	2.71277	1.14404	1.59498
										TCGA-B0-5705	Normal	Normal	0.723833	0.289118	0.200187	0.193679																		TCGA-MN-A4N1	Tumor	Non-Small Cell Lung Cancer	2.96649	2.57919	1.12606	2.15334
										TCGA-B0-5706	Normal	Normal	1.19007	0.860918	0.41652	0.0887527																		TCGA-MN-A4N4	Tumor	Non-Small Cell Lung Cancer	2.61341	1.8563	1.25115	2.01129
										TCGA-B0-5709	Normal	Normal	1.38586	0.648568	0.61732	0.209316																		TCGA-MN-A4N5	Tumor	Non-Small Cell Lung Cancer	2.95168	2.39599	0.840426	2.05892
										TCGA-B0-5711	Normal	Normal	0.914675	0.41153	0.0745856	0.0446842																		TCGA-MP-A4SV	Tumor	Non-Small Cell Lung Cancer	3.50046	3.17526	1.55182	2.12243
										TCGA-B0-5712	Normal	Normal	0.909988	0.702384	0.324727	0.409796																		TCGA-MP-A4SW	Tumor	Non-Small Cell Lung Cancer	2.68908	2.33474	1.7479	1.94636
										TCGA-B2-5636	Normal	Normal	1.42507	0.740147	0.435437	0.356242																		TCGA-MP-A4SY	Tumor	Non-Small Cell Lung Cancer	3.00581	2.18366	1.67223	2.95516
										TCGA-B2-5641	Normal	Normal	1.35946	1.12769	0.429737	0.297209																		TCGA-MP-A4T4	Tumor	Non-Small Cell Lung Cancer	3.27259	2.78256	1.34547	2.78085
										TCGA-B8-4619	Normal	Normal	1.12877	0.534804	0.282824	0.329189																		TCGA-MP-A4T6	Tumor	Non-Small Cell Lung Cancer	3.3752	2.68486	0.986061	2.03996
										TCGA-B8-4620	Normal	Normal	0.530482	0.505153	0.0853563	0.81813																		TCGA-MP-A4T7	Tumor	Non-Small Cell Lung Cancer	2.67895	1.88828	0.788669	2.07643
										TCGA-B8-4622	Normal	Normal	0.626777	0.0817549	0.0683072	0.00324797																		TCGA-MP-A4T8	Tumor	Non-Small Cell Lung Cancer	2.66883	1.6449	1.33639	2.10167
										TCGA-B8-5549	Normal	Normal	0.907651	0.876752	0.378954	0.262844																		TCGA-MP-A4T9	Tumor	Non-Small Cell Lung Cancer	2.47916	2.14405	1.5367	2.85638
										TCGA-B8-5552	Normal	Normal	0.869487	0.695855	0.342902	1.12011																		TCGA-MP-A4TA	Tumor	Non-Small Cell Lung Cancer	2.58335	2.08636	1.45475	2.18133
										TCGA-CJ-5672	Normal	Normal	0.787407	0.378262	0.304741	0.000432262																		TCGA-MP-A4TC	Tumor	Non-Small Cell Lung Cancer	2.31713	1.45729	0.833384	2.55508
										TCGA-CJ-5676	Normal	Normal	0.709737	0.452656	0.47073	0.407084																		TCGA-MP-A4TD	Tumor	Non-Small Cell Lung Cancer	2.9308	2.46522	1.79243	1.54458
										TCGA-CJ-5677	Normal	Normal	1.08697	0.696237	0.512883	0.228743																		TCGA-MP-A4TF	Tumor	Non-Small Cell Lung Cancer	3.1637	2.24959	1.35215	2.95778
										TCGA-CJ-5678	Normal	Normal	0.644234	0.212855	0.0452367	0.00284581																		TCGA-MP-A4TH	Tumor	Non-Small Cell Lung Cancer	3.11583	2.52527	1.14623	1.52559
										TCGA-CJ-5679	Normal	Normal	0.660237	0.920321	0.130738	0.264179																		TCGA-MP-A4TI	Tumor	Non-Small Cell Lung Cancer	2.6201	2.22124	2.20085	4.88758
										TCGA-CJ-5680	Normal	Normal	1.02572	0.751856	0.65038	1.40196																		TCGA-MP-A4TJ	Tumor	Non-Small Cell Lung Cancer	3.12202	1.9843	1.80098	1.68529
										TCGA-CJ-5681	Normal	Normal	1.53343	0.910924	0.56913	0.456982																		TCGA-MP-A4TK	Tumor	Non-Small Cell Lung Cancer	2.77658	2.49312	3.05584	2.4301
										TCGA-CJ-5689	Normal	Normal	0.754296	0.428965	0.0948549	0.507818																		TCGA-MP-A5C7	Tumor	Non-Small Cell Lung Cancer	2.96039	2.32593	0.733747	0.40733
										TCGA-CJ-6030	Normal	Normal	0.880401	0.417524	0.189452	0.225538																		TCGA-NJ-A4YF	Tumor	Non-Small Cell Lung Cancer	2.37496	1.85702	0.618365	1.28035
										TCGA-CW-5580	Normal	Normal	1.27448	1.21324	0.486826	0.162833																		TCGA-NJ-A4YI	Tumor	Non-Small Cell Lung Cancer	2.86759	2.2924	0.597392	3.35714
										TCGA-CW-5581	Normal	Normal	0.641358	0.427937	0.106221	0.0379231																		TCGA-NJ-A4YP	Tumor	Non-Small Cell Lung Cancer	2.58502	1.99553	0.625368	1.10774
										TCGA-CW-5584	Normal	Normal	1.10239	0.306459	0.184949	0.223233																		TCGA-NJ-A4YQ	Tumor	Non-Small Cell Lung Cancer	2.93167	2.18288	0.869487	1.52102
										TCGA-CW-5585	Normal	Normal	0.580633	0.187736	0.0361239	0.142383																		TCGA-NJ-A55A	Tumor	Non-Small Cell Lung Cancer	2.85207	2.0612	0.890952	1.27859
										TCGA-CW-5587	Normal	Normal	0.955694	0.462989	0.153894	0.0740333																		TCGA-NJ-A55O	Tumor	Non-Small Cell Lung Cancer	2.68993	1.35154	0.670211	0.806506
										TCGA-CW-5589	Normal	Normal	1.003	0.277004	0.290574	0.0490954																		TCGA-NJ-A55R	Tumor	Non-Small Cell Lung Cancer	2.81253	1.84907	1.66537	1.32194
										TCGA-CW-5591	Normal	Normal	1.40445	0.776528	0.339532	4.322																		TCGA-O1-A52J	Tumor	Non-Small Cell Lung Cancer	1.95971	1.85702	0.833384	2.76208
										TCGA-CW-6087	Normal	Normal	1.14623	0.624314	0.266532	0.199928																		TCGA-38-4625	Normal	Normal	0.42948	0.516183	0.111156	0.3928
										TCGA-CW-6088	Normal	Normal	1.31775	0.86994	0.370944	0.0732865																		TCGA-38-4626	Normal	Normal	0.704313	1.03388	0.286225	1.79742
										TCGA-CW-6090	Normal	Normal	1.50219	0.83163	0.372307	0.197611																		TCGA-38-4627	Normal	Normal	0.480276	0.409055	0.145901	0.307417
										TCGA-CZ-4863	Normal	Normal	0.82073	0.365985	0.205167	0.255445																		TCGA-38-4632	Normal	Normal	0.669097	0.389949	0.246976	0.914675
										TCGA-CZ-5451	Normal	Normal	0.999993	0.431285	0.457254	0.0698976																		TCGA-44-2655	Normal	Normal	0.673935	0.551748	0.172711	0.142101
										TCGA-CZ-5452	Normal	Normal	0.705473	0.555253	0.379185	0.0756002																		TCGA-44-2657	Normal	Normal	1.24016	0.949894	0.231693	0.74095
										TCGA-CZ-5453	Normal	Normal	0.95521	0.937889	0.227865	0.488835																		TCGA-44-2661	Normal	Normal	1.05552	0.925993	0.29222	0.693562
										TCGA-CZ-5454	Normal	Normal	0.860468	0.435697	0.371625	0.200706																		TCGA-44-2662	Normal	Normal	0.601131	0.936934	0.207969	0.583621
										TCGA-CZ-5455	Normal	Normal	0.594009	0.262012	0.10446	0.0235537																		TCGA-44-2665	Normal	Normal	0.815105	0.832506	0.39639	0.703155
										TCGA-CZ-5457	Normal	Normal	0.83163	0.288936	0.296094	0.101159																		TCGA-44-2668	Normal	Normal	0.786566	1.0303	0.362638	1.44651
										TCGA-CZ-5458	Normal	Normal	0.477733	0.231693	0.0695672	0.00957714																		TCGA-44-3396	Normal	Normal	1.13966	1.1056	0.299263	0.707408
										TCGA-CZ-5461	Normal	Normal	0.546366	0.143989	0.130133	0.216449																		TCGA-44-5645	Normal	Normal	1.51711	1.12281	0.547945	0.488835
										TCGA-CZ-5462	Normal	Normal	0.664286	0.0953015	0.117321	0.0738334																		TCGA-44-6144	Normal	Normal	1.55841	1.13966	0.270608	0.733747
										TCGA-CZ-5465	Normal	Normal	0.85688	0.662443	0.323319	0.265017																		TCGA-44-6145	Normal	Normal	1.02064	1.2104	0.512883	1.00902
										TCGA-CZ-5466	Normal	Normal	0.645676	0.174298	0.119847	0.133716																		TCGA-44-6146	Normal	Normal	1.66811	1.14897	0.37665	1.03184
										TCGA-CZ-5467	Normal	Normal	0.632435	0.259532	0.194435	0.0532047																		TCGA-44-6147	Normal	Normal	0.815968	1.31655	0.99301	0.80565
										TCGA-CZ-5468	Normal	Normal	0.717933	0.365537	0.124309	0.144561																		TCGA-44-6148	Normal	Normal	1.77611	1.46621	0.609699	0.935979
										TCGA-CZ-5469	Normal	Normal	0.701998	0.429737	0.0551211	0.0609533																		TCGA-44-6776	Normal	Normal	1.47516	1.32555	0.84131	0.520711
										TCGA-CZ-5470	Normal	Normal	0.656207	0.242915	0.0949186	0.12218																		TCGA-44-6777	Normal	Normal	0.960061	0.407084	0.277179	0.411778
										TCGA-CZ-5982	Normal	Normal	0.710514	0.425377	0.0599681	0.038262																		TCGA-44-6778	Normal	Normal	1.39886	1.36558	1.07589	1.3064
										TCGA-CZ-5984	Normal	Normal	1.04003	0.458342	0.397833	0.62011																		TCGA-49-4490	Normal	Normal	0.560383	0.0796869	0.0272493	0.161875
										TCGA-CZ-5985	Normal	Normal	0.840868	0.328577	0.0295493	0																		TCGA-49-4512	Normal	Normal	0.628187	0.141914	0.112423	0.022048
										TCGA-CZ-5986	Normal	Normal	1.31655	0.586956	0.35406	0.325737																		TCGA-49-6742	Normal	Normal	0.986061	0.606947	0.109535	0.407576
										TCGA-CZ-5987	Normal	Normal	0.75715	0.0548219	0.252539	0.646037																		TCGA-49-6743	Normal	Normal	0.852856	0.574036	0.115538	0.958118
										TCGA-CZ-5988	Normal	Normal	1.09386	0.430253	0.162513	0.317741																		TCGA-49-6744	Normal	Normal	1.59498	1.13312	0.21631	0.445434
										TCGA-CZ-5989	Normal	Normal	1.04879	0.955694	0.157164	0.667614																		TCGA-49-6745	Normal	Normal	0.67805	0.433876	0.237699	0.194057
																																		TCGA-49-6761	Normal	Normal	0.875841	0.466845	0.154705	0.647844
																																		TCGA-50-5930	Normal	Normal	0.976684	1.15778	0.118026	0.770717
																																		TCGA-50-5931	Normal	Normal	0.673562	0.646398	0.172599	0.0695672
																																		TCGA-50-5932	Normal	Normal	1.29334	1.10132	0.0854138	0.56135
																																		TCGA-50-5933	Normal	Normal	0.390897	1.22008	0.215615	0.937412
																																		TCGA-50-5935	Normal	Normal	0.776944	0.831192	0.207567	0.432061
																																		TCGA-50-5936	Normal	Normal	0.998993	0.536044	0.0405526	0.41853
																																		TCGA-50-5939	Normal	Normal	0.92552	0.717541	0.312833	0.654017
																																		TCGA-50-6595	Normal	Normal	1.35459	1.32916	0.434916	0.735743
																																		TCGA-55-6968	Normal	Normal	2.14482	1.16275	0.548577	1.1072
																																		TCGA-55-6969	Normal	Normal	2.33233	1.74369	0.72739	1.95526
																																		TCGA-55-6970	Normal	Normal	2.14792	1.38092	0.78279	1.07064
																																		TCGA-55-6971	Normal	Normal	2.52445	1.96566	1.1304	1.45221
																																		TCGA-55-6972	Normal	Normal	2.45867	1.62997	1.14458	1.18166
																																		TCGA-55-6975	Normal	Normal	1.64354	1.5637	0.784886	1.10774
																																		TCGA-55-6978	Normal	Normal	1.67841	1.37048	0.421815	1.37969
																																		TCGA-55-6979	Normal	Normal	0.993507	0.968347	0.167484	1.21837
																																		TCGA-55-6980	Normal	Normal	2.69162	1.27038	0.950376	1.30164
																																		TCGA-55-6981	Normal	Normal	2.27333	1.57298	0.650017	1.54524
																																		TCGA-55-6982	Normal	Normal	2.3677	1.59899	0.771131	1.6381
																																		TCGA-55-6983	Normal	Normal	1.53081	0.875841	0.83514	1.3064
																																		TCGA-55-6984	Normal	Normal	1.75282	0.993507	0.334532	1.07589
																																		TCGA-55-6985	Normal	Normal	1.80027	1.51907	0.956663	1.69979
																																		TCGA-55-6986	Normal	Normal	2.15955	1.67291	0.751856	0.681055
																																		TCGA-73-4676	Normal	Normal	0.643514	0.371171	0.176013	0.193178
																																		TCGA-91-6828	Normal	Normal	0.995001	0.946522	0.362638	0.63279
																																		TCGA-91-6829	Normal	Normal	2.16343	1.66469	1.11042	2.27492
																																		TCGA-91-6831	Normal	Normal	0.921737	1.06803	0.896031	0.993507
																																		TCGA-91-6835	Normal	Normal	2.33554	1.79742	0.180782	1.16829
																																		TCGA-91-6836	Normal	Normal	1.82674	0.977176	0.588629	1.55182
																																		TCGA-91-6847	Normal	Normal	1.49379	1.04055	0.303221	0.557493
																																		TCGA-91-6849	Normal	Normal	1.96046	1.1413	0.623261	0.813811

## Sheet: S7 Fig
S7C_Fig
	ImageJ signal
	Exp1	%PSer2/total
Nx PSer2	919.648	28.413
Nx total Pol II	3236.72
8h PSer2	589.577	24.7794
8h total PolII	2379.3
16h PSer2	5538.31	227.94
16h total PolII	2429.72
	Exp2	%PSer2/total
Nx PSer2	2490.03	80.0432
Nx total Pol II	3110.86
8h PSer2	2481.28	77.4022
8h total PolII	3205.69
16h PSer2	7914.59	135.961
16h total PolII	5821.2
	Exp3	%PSer2/total
Nx PSer2	1371.87	40.7226
Nx total Pol II	3368.82
8h PSer2	1910.82	47.0604
8h total PolII	4060.36
16h PSer2	7022.3	209.224
16h total PolII	3356.36
	average of 3 experiments
% Per2/total	Nx	8h 0.5% O2	16h 0.5% O2
	28.413	24.7794	227.94
	80.0432	77.4022	135.961
	40.7226	47.0604	209.224
	49.7262	49.7473	191.042
SEM	19.0686	18.6776	34.3727
		0.497648	0.041771	ttest (compared to Nx)

[truncated: 1 more sheets: S8 Fig]
